# Supplementary material for: Emergence of Drift Variants That May Affect COVID-19 Vaccine Development and Antibody Treatment
Source: Pathogens. 2020 Apr 26;9(5):324. doi: 10.3390/pathogens9050324 (PMC7281497; doi:10.3390/pathogens9050324)
Supplement: Supplementary file 1 [file pathogens-09-00324-s001.zip]

Archive with 1 entries (1 files):
- pathogens-779353-supplementary.tsv
