# Supplementary material for: Emergence of Drift Variants That May Affect COVID-19 Vaccine Development and Antibody Treatment
Source: Pathogens. 2020 Apr 26;9(5):324. doi: 10.3390/pathogens9050324 (PMC7281497; doi:10.3390/pathogens9050324)
Supplement: Supplementary file 1 [file pathogens-09-00324-s001.zip › pathogens-779353-supplementary.tsv]

accession	source	other accessions	collection date	location	originating lab	submitting lab
EPI_ISL_413213	GISAID		2/29/2020	Australia / New South Wales / Sydney	Centre for Infectious Diseases and Microbiology Laboratory Services	NSW Health Pathology - Institute of Clinical Pathology and Medical Research; Westmead Hospital; University of Sydney
EPI_ISL_413214	GISAID		2/29/2020	Australia / New South Wales / Sydney	Centre for Infectious Diseases and Microbiology Laboratory Services	NSW Health Pathology - Institute of Clinical Pathology and Medical Research; Westmead Hospital; University of Sydney
EPI_ISL_412975	GISAID		2/28/2020	Australia / New South Wales / Sydney	Centre for Infectious Diseases and Microbiology Laboratory Services	NSW Health Pathology - Institute of Clinical Pathology and Medical Research; Westmead Hospital; University of Sydney
EPI_ISL_408976	GISAID		1/22/2020	Australia / New South Wales / Sydney	Centre for Infectious Diseases and Microbiology Laboratory Services	NSW Health Pathology - Institute of Clinical Pathology and Medical Research; Westmead Hospital; University of Sydney
EPI_ISL_408977	GISAID		1/25/2020	Australia / New South Wales / Sydney	Serology, Virology and OTDS Laboratories (SAViD), NSW Health Pathology Randwick	NSW Health Pathology - Institute of Clinical Pathology and Medical Research; Centre for Infectious Diseases and Microbiology Laboratory Services; Westmead Hospital; University of Sydney
EPI_ISL_407893	GISAID		1/24/2020	Australia / New South Wales / Sydney	Centre for Infectious Diseases and Microbiology Laboratory Services	NSW Health Pathology - Institute of Clinical Pathology and Medical Research; Westmead Hospital; University of Sydney
EPI_ISL_413595	GISAID		2/28/2020	Australia / NSW / Sydney	Centre for Infectious Diseases and Microbiology Laboratory Services	NSW Health Pathology - Institute of Clinical Pathology and Medical Research; Westmead Hospital; University of Sydney
EPI_ISL_413600	GISAID		3/3/2020	Australia / NSW / Sydney	Centre for Infectious Diseases and Microbiology - Public Health	NSW Health Pathology - Institute of Clinical Pathology and Medical Research; Westmead Hospital; University of Sydney
EPI_ISL_413594	GISAID		2/28/2020	Australia / NSW / Sydney	Centre for Infectious Diseases and Microbiology Laboratory Services	NSW Health Pathology - Institute of Clinical Pathology and Medical Research; Westmead Hospital; University of Sydney
EPI_ISL_413596	GISAID		2/28/2020	Australia / NSW / Sydney	Centre for Infectious Diseases and Microbiology - Public Health	NSW Health Pathology - Institute of Clinical Pathology and Medical Research; Westmead Hospital; University of Sydney
EPI_ISL_413597	GISAID		3/2/2020	Australia / NSW / Sydney	Centre for Infectious Diseases and Microbiology- Public Health	NSW Health Pathology - Institute of Clinical Pathology and Medical Research; Westmead Hospital; University of Sydney
EPI_ISL_413598	GISAID		3/4/2020	Australia / NSW / Sydney	Centre for Infectious Diseases and Microbiology - Public Health	NSW Health Pathology - Institute of Clinical Pathology and Medical Research; Westmead Hospital; University of Sydney
EPI_ISL_413599	GISAID		3/4/2020	Australia / NSW / Sydney	Centre for Infectious Diseases and Microbiology - Public Health	NSW Health Pathology - Institute of Clinical Pathology and Medical Research; Westmead Hospital; University of Sydney
EPI_ISL_414414	GISAID		2/29/2020	Australia / Queensland / Gold Coast	Pathology Queensland	Public Health Virology Laboratory
EPI_ISL_410717	GISAID		2/5/2020	Australia / Queensland / Gold Coast	Pathology Queensland	Public Health Virology Laboratory
EPI_ISL_410718	GISAID		2/5/2020	Australia / Queensland / Gold Coast	Pathology Queensland	Public Health Virology Laboratory
EPI_ISL_407894	GISAID		1/28/2020	Australia / Queensland / Gold Coast	Pathology Queensland	Public Health Virology Laboratory
EPI_ISL_407896	GISAID		1/30/2020	Australia / Queensland / Gold Coast	Pathology Queensland	Public Health Virology Laboratory
MT007544	GenBank	EPI_ISL_406844	1/25/2020	Australia / Victoria / Clayton	Monash Medical Centre
EPI_ISL_415158	GISAID		3/1/2020	Belgium / Brussels	KU Leuven, Clinical and Epidemiological Virology	KU Leuven, Clinical and Epidemiological Virology
EPI_ISL_415153	GISAID		3/3/2020	Belgium / Huldenberg	KU Leuven, Clinical and Epidemiological Virology	KU Leuven, Clinical and Epidemiological Virology
EPI_ISL_415155	GISAID		3/1/2020	Belgium / Huldenberg	KU Leuven, Clinical and Epidemiological Virology	KU Leuven, Clinical and Epidemiological Virology
EPI_ISL_415156	GISAID		3/1/2020	Belgium / Huldenberg	KU Leuven, Clinical and Epidemiological Virology	KU Leuven, Clinical and Epidemiological Virology
EPI_ISL_415154	GISAID		3/1/2020	Belgium / Kraainem	KU Leuven, Clincal and Epidemiological Virology	KU Leuven, Clincal and Epidemiological Virology
EPI_ISL_415159	GISAID		2/29/2020	Belgium / Leuven	KU Leuven, Clinical and Epidemiological Virology	KU Leuven, Clinical and Epidemiological Virology
EPI_ISL_407976	GISAID		2/3/2020	Belgium / Leuven	KU Leuven, Clinical and Epidemiological Virology	KU Leuven, Clinical and Epidemiological Virology
EPI_ISL_415157	GISAID		3/1/2020	Belgium / Sint-Niklaas	KU Leuven, Clinical and Epidemiological Virology	KU Leuven, Clinical and Epidemiological Virology
MT126808	Genbank		2/28/2020	Brazil		Hospital Israelita Albert Einstein
EPI_ISL_415105	GISAID		3/4/2020	Brazil / Bahia / Feira de Santana	Laboratório Central de Saúde Pública Professor Gonçalo Moniz  LACEN/BA	Instituto Oswaldo Cruz FIOCRUZ - Laboratory of Respiratory Viruses and Measles (LVRS)
EPI_ISL_416032	GISAID		3/4/2020	Brazil / Distrito Federal / Brasilia	National Influenza Center - Instituto Adolfo Lutz	Instituto Adolfo Lutz, Interdiciplinary Procedures Center, Strategic Laboratory
EPI_ISL_415128	GISAID		2/29/2020	Brazil / Espirito Santo / Vila Velha	LACEN/ES - Laboratório Central de Saúde Pública do Espírito Santo	Instituto Oswaldo Cruz FIOCRUZ - Laboratory of Respiratory Viruses and Measles (LVRS)
EPI_ISL_414045	GISAID		3/4/2020	Brazil / Rio de Janeiro / Rio de Janeiro	LACEN RJ - Laboratório Central de Saúde Pública Noel Nutels	Instituto Oswaldo Cruz FIOCRUZ - Laboratory of Respiratory Viruses and Measles (LVRS)
EPI_ISL_416028	GISAID		3/3/2020	Brazil / Sao Paulo / Sao Paulo	National Influenza Center - Instituto Adolfo Lutz	Instituto Adolfo Lutz, Interdiciplinary Procedures Center, Strategic Laboratory
EPI_ISL_416029	GISAID		3/4/2020	Brazil / Sao Paulo / Sao Paulo	Laboiratório Fleury	Instituto Adolfo Lutz, Interdiciplinary Procedures Center, Strategic Laboratory
EPI_ISL_416031	GISAID		3/4/2020	Brazil / Sao Paulo / Sao Paulo	National Influenza Center - Instituto Adolfo Lutz	Instituto Adolfo Lutz, Interdiciplinary Procedures Center, Strategic Laboratory
EPI_ISL_416033	GISAID		3/3/2020	Brazil / Sao Paulo / Sao Paulo	Hospital Israelita Albert Einstein	Instituto Adolfo Lutz, Interdiciplinary Procedures Center, Strategic Laboratory
EPI_ISL_416034	GISAID		3/4/2020	Brazil / Sao Paulo / Sao Paulo	Hospital Israelita Albert Einstein	Instituto Adolfo Lutz, Interdiciplinary Procedures Center, Strategic Laboratory
EPI_ISL_416035	GISAID		3/5/2020	Brazil / Sao Paulo / Sao Paulo	National Influenza Center - Instituto Adolfo Lutz	Instituto Adolfo Lutz, Interdiciplinary Procedures Center, Strategic Laboratory
EPI_ISL_416036	GISAID		3/5/2020	Brazil / Sao Paulo / Sao Paulo	National Influenza Center - Instituto Adolfo Lutz	Instituto Adolfo Lutz, Interdiciplinary Procedures Center, Strategic Laboratory
EPI_ISL_413016	GISAID		2/28/2020	Brazil / Sao Paulo/ Sao Paulo	Hospital Israelita Albert Einstein	Instituto Adolfo Lutz, Interdisciplinary Procedures Center, Strategic Laboratory
EPI_ISL_411902	GISAID		1/27/2020	Cambodia / Sihanoukville	Virology Unit, Institut Pasteur du Cambodge.	Virology Unit, Institut Pasteur du Cambodge (Sequencing done by: Jessica E Manning/Jennifer A Bohl at Malaria and Vector Research Research Laboratory, National Institute of Allergy and Infectious Diseases and Vida Ahyong from Chan-Zuckerberg Biohub)
EPI_ISL_415581	GISAID		3/1/2020	Canada / British Columbia	BCCDC Public Health Laboratory	BCCDC Public Health Laboratory
EPI_ISL_415583	GISAID		3/3/2020	Canada / British Columbia	BCCDC Public Health Laboratory	BCCDC Public Health Laboratory
EPI_ISL_415584	GISAID		3/2/2020	Canada / British Columbia	BCCDC Public Health Laboratory	BCCDC Public Health Laboratory
EPI_ISL_413015	GISAID		1/23/2020	Canada / Ontario	Public Health Ontario Laboratory	National Microbiology Laboratory
EPI_ISL_413014	GISAID		1/25/2020	Canada / Ontario	Public Health Ontario Laboratory	Ontario Agency for Health Protection and Promotion (OAHPP)
EPI_ISL_415658	GISAID		3/6/2020	Chile / Santiago	Laboratory of Molecular Virology, Pontificia Universidad Católica de Chile	MSHS Pathogen Surveillance Program
EPI_ISL_415660	GISAID		3/7/2020	Chile / Santiago	Laboratory of Molecular Virology, Pontificia Universidad Católica de Chile	MSHS Pathogen Surveillance Program
EPI_ISL_415661	GISAID		3/8/2020	Chile / Santiago	Laboratory of Molecular Virology, Pontificia Universidad Católica de Chile	MSHS Pathogen Surveillance Program
EPI_ISL_414579	GISAID		3/3/2020	Chile / Santiago	Clinica Alemana de Santiago, Chile	Instituto de Salud Publica de Chile
EPI_ISL_414580	GISAID		3/5/2020	Chile / Santiago	Clinica Santa Maria, Santiago, Chile	Instituto de Salud Publica de Chile
EPI_ISL_414577	GISAID		3/2/2020	Chile / Talca	Hospital de Talca, Chile	Instituto de Salud Publica de Chile
EPI_ISL_414578	GISAID		3/4/2020	Chile / Talca	Hospital de Talca, Chile	Instituto de Salud Publica de Chile
MT093631	GenBank	EPI_ISL_411957	1/8/2020	China		Key Laboratory of Human Diseases Comparative Medicine, Institute of Laboratory Animal Science, CAMS&PUMC
GWHABKW00000000	Genome Warehouse	MT084071	3/1/2019	China		Guangdong Institute of Applied Biological Resources, Guangdong Academy of Sciences
EPI_ISL_412026	GISAID		2/23/2020	China / Anhui / Hefei	Second Hospital of Anhui Medical University	Second Hospital of Anhui Medical University
EPI_ISL_413485	GISAID		1/24/2020	China / Anhui / Suzhou	Department of microbiology laboratory,Anhui Provincial Center for Disease Control and Prevention	Department of microbiology laboratory,Anhui Provincial Center for Disease Control and Prevention
MT135041	GenBank	EPI_ISL_413518	1/26/2020	China / Beijing		Infectious Disease Control Center, Center for Disease Control and Prevention of PLA
MT135042	GenBank	EPI_ISL_413519	1/28/2020	China / Beijing		Infectious Disease Control Center, Center for Disease Control and Prevention of PLA
MT135043	GenBank	EPI_ISL_413520	1/28/2020	China / Beijing		Infectious Disease Control Center, Center for Disease Control and Prevention of PLA
MT135044	GenBank	EPI_ISL_413521	1/28/2020	China / Beijing		Infectious Disease Control Center, Center for Disease Control and Prevention of PLA
EPI_ISL_408485	GISAID		1/18/2020	China / Beijing	National Institute for Viral Disease Control and Prevention, China CDC	National Institute for Viral Disease Control & Prevention, CCDC
EPI_ISL_408481	GISAID		1/19/2020	China / Chongqing	National Institute for Viral Disease Control and Prevention, China CDC, Beijing, China	National Institute for Viral Disease Control and Prevention, China CDC, Beijing, China
EPI_ISL_408478	GISAID		1/22/2020	China / Chongqing / Yongchuan	Yongchuan District Center for Disease Control and Prevention, Chongqing, China	Chongqing Municipal Center for Disease Control and Prevention, Chongqing, China
EPI_ISL_408479	GISAID		1/24/2020	China / Chongqing / Zhongxian	Zhongxian Center for Disease Control and Prevention, Zhongxian, Chongqing Municipality, China	Chongqing Municipal Center for Disease Control and Prevention, Chongqing, China
EPI_ISL_411060	GISAID		1/21/2020	China / Fujian	Fujian Center for Disease Control and Prevention	Fujian Center for Disease Control and Prevention
EPI_ISL_411066	GISAID		1/22/2020	China / Fujian	Fujian Center for Disease Control and Prevention	Fujian Center for Disease Control and Prevention
EPI_ISL_413864	GISAID		2/9/2020	China / Guangdong	Guangdong Provincial Institution of Public Health, Guangdong Provinical Center for Disease Control and Prevention	Guangdong Provincial Institution of Public Health
EPI_ISL_413861	GISAID		2/1/2020	China / Guangdong	Guangdong Provincial Institution of Public Health, Guangdong Provinical Center for Disease Control and Prevention	Guangdong Provincial Institution of Public Health
EPI_ISL_413860	GISAID		1/30/2020	China / Guangdong	Guangdong Provincial Institution of Public Health, Guangdong Provinical Center for Disease Control and Prevention	Guangdong Provincial Institution of Public Health
EPI_ISL_413858	GISAID		1/30/2020	China / Guangdong	Guangdong Provincial Institution of Public Health, Guangdong Provinical Center for Disease Control and Prevention	Guangdong Provincial Institution of Public Health
EPI_ISL_413857	GISAID		1/31/2020	China / Guangdong	Guangdong Provincial Institution of Public Health, Guangdong Provinical Center for Disease Control and Prevention	Guangdong Provincial Institution of Public Health
EPI_ISL_413854	GISAID		1/30/2020	China / Guangdong	Guangdong Provincial Institution of Public Health, Guangdong Provinical Center for Disease Control and Prevention	Guangdong Provincial Institution of Public Health
EPI_ISL_413853	GISAID		1/30/2020	China / Guangdong	Guangdong Provincial Institution of Public Health, Guangdong Provinical Center for Disease Control and Prevention	Guangdong Provincial Institution of Public Health
EPI_ISL_413863	GISAID		2/1/2020	China / Guangdong	Guangdong Provincial Institution of Public Health, Guangdong Provinical Center for Disease Control and Prevention	Guangdong Provincial Institution of Public Health
EPI_ISL_410721	GISAID		2019	China / Guangdong	South China Agricultural University	South China Agricultural University
EPI_ISL_410544	GISAID		2019	China / Guangdong	Beijing Institute of Microbiology and Epidemiology	Beijing Institute of Microbiology and Epidemiology
EPI_ISL_414663	GISAID		2/25/2020	China / Guangdong / Guangzhou	State Key Laboratory of Respiratory Disease, National Clinical Research Center for Respiratory Disease, Guangzhou Institute of Respiratory Health, the First Affiliated Hospital of Guangzhou Medical University	the First Affiliated Hospital of Guangzhou Medical University & BGI-Shenzhen
EPI_ISL_414684	GISAID		2/27/2020	China / Guangdong / Guangzhou	State Key Laboratory of Respiratory Disease, National Clinical Research Center for Respiratory Disease, Guangzhou Institute of Respiratory Health, the First Affiliated Hospital of Guangzhou Medical University	The First Affiliated Hospital of Guangzhou Medical University & BGI-Shenzhen
EPI_ISL_414685	GISAID		2/27/2020	China / Guangdong / Guangzhou	State Key Laboratory of Respiratory Disease, National Clinical Research Center for Respiratory Disease, Guangzhou Institute of Respiratory Health, the First Affiliated Hospital of Guangzhou Medical University	The First Affiliated Hospital of Guangzhou Medical University & BGI-Shenzhen
EPI_ISL_414686	GISAID		2/27/2020	China / Guangdong / Guangzhou	State Key Laboratory of Respiratory Disease, National Clinical Research Center for Respiratory Disease, Guangzhou Institute of Respiratory Health, the First Affiliated Hospital of Guangzhou Medical University	The First Affiliated Hospital of Guangzhou Medical University & BGI-Shenzhen
EPI_ISL_414687	GISAID		2/25/2020	China / Guangdong / Guangzhou	State Key Laboratory of Respiratory Disease, National Clinical Research Center for Respiratory Disease, Guangzhou Institute of Respiratory Health, the First Affiliated Hospital of Guangzhou Medical University	the First Affiliated Hospital of Guangzhou Medical University & BGI-Shenzhen
EPI_ISL_414688	GISAID		2/25/2020	China / Guangdong / Guangzhou	State Key Laboratory of Respiratory Disease, National Clinical Research Center for Respiratory Disease, Guangzhou Institute of Respiratory Health, the First Affiliated Hospital of Guangzhou Medical University	The First Affiliated Hospital of Guangzhou Medical University & BGI-Shenzhen
EPI_ISL_414689	GISAID		2/25/2020	China / Guangdong / Guangzhou	State Key Laboratory of Respiratory Disease, National Clinical Research Center for Respiratory Disease, Guangzhou Institute of Respiratory Health, the First Affiliated Hospital of Guangzhou Medical University	The First Affiliated Hospital of Guangzhou Medical University & BGI-Shenzhen
EPI_ISL_414691	GISAID		2/25/2020	China / Guangdong / Guangzhou	State Key Laboratory of Respiratory Disease, National Clinical Research Center for Respiratory Disease, Guangzhou Institute of Respiratory Health, the First Affiliated Hospital of Guangzhou Medical University	The First Affiliated Hospital of Guangzhou Medical University & BGI-Shenzhen
EPI_ISL_414692	GISAID		2/25/2020	China / Guangdong / Guangzhou	State Key Laboratory of Respiratory Disease, National Clinical Research Center for Respiratory Disease, Guangzhou Institute of Respiratory Health, the First Affiliated Hospital of Guangzhou Medical University	The First Affiliated Hospital of Guangzhou Medical University & BGI-Shenzhen
MT123292	GenBank		1/27/2020	China / Guangdong / Guangzhou		Technology Centre, Guangzhou Customs
MT123293	GenBank		1/29/2020	China / Guangdong / Guangzhou		Technology Centre, Guangzhou Customs
MT123291	GenBank	EPI_ISL_412967	1/29/2020	China / Guangdong / Guangzhou		Technology Centre, Guangzhou Customs
MT123290	GenBank	EPI_ISL_412966	2/5/2020	China / Guangdong / Guangzhou		Technology Centre, Guangzhou Customs
MN938384	GenBank	EPI_ISL_406030	1/10/2020	China / Guangdong / Shenzhen	University of Hong Kong-Shenzhen Hospital	University of Hong Kong-Shenzhen Hospital
MN975262	GenBank	EPI_ISL_405839	1/11/2020	China / Guangdong / Shenzhen	University of Hong Kong-Shenzhen Hospital	University of Hong Kong-Shenzhen Hospital
EPI_ISL_406531	GISAID		1/22/2020	China / Guangdong Province	Guangdong Provincial Center for Diseases Control and Prevention; Guangdong Provincial Institute of Public Health	Guangdong Provincial Center for Diseases Control and Prevention
EPI_ISL_406534	GISAID		1/22/2020	China / Guangdong Province	Guangdong Provincial Center for Diseases Control and Prevention; Guangdong Provincial Institute of Public Health	Guangdong Provincial Center for Diseases Control and Prevention
EPI_ISL_406535	GISAID		1/22/2020	China / Guangdong Province	Guangdong Provincial Center for Diseases Control and Prevention; Guangdong Provincial Institute of Public Health	Guangdong Provincial Center for Diseases Control and Prevention
EPI_ISL_406536	GISAID		1/22/2020	China / Guangdong Province	Guangdong Provincial Center for Diseases Control and Prevention; Guangdong Provincial Institute of Public Health	Guangdong Provincial Center for Diseases Control and Prevention
EPI_ISL_406538	GISAID		1/23/2020	China / Guangdong Province	Guangdong Provincial Center for Diseases Control and Prevention;Guangdong Provincial Institute of Public Health	Guangdong Provincial Center for Diseases Control and Prevention
EPI_ISL_406533	GISAID		1/22/2020	China / Guangdong Province / Guangzhou City	Guangdong Provincial Center for Diseases Control and Prevention; Guangdong Provincial Institute of Public Health	Guangdong Provincial Center for Diseases Control and Prevention
EPI_ISL_403935	GISAID		1/15/2020	China / Guangdong Province / Shenzhen City	Guangdong Provincial Center for Diseases Control and Prevention; Guangdong Provincial Institute of Public Health	Department of Microbiology, Guangdong Provincial Center for Diseases Contorl and Prevention
EPI_ISL_403934	GISAID		1/15/2020	China / Guangdong Province / Shenzhen City	Guangdong Provincial Center for Diseases Control and Prevention; Guangdong Provincial Institute of Public Health	Department of Microbiology, Guangdong Provincial Center for Diseases Contorl and Prevention
EPI_ISL_403933	GISAID		1/15/2020	China / Guangdong Province / Shenzhen City	Guangdong Provincial Center for Diseases Control and Prevention; Guangdong Provincial Institute of Public Health	Department of Microbiology, Guangdong Provincial Center for Diseases Contorl and Prevention
EPI_ISL_403932	GISAID		1/14/2020	China / Guangdong Province / Shenzhen City	Guangdong Provincial Center for Diseases Control and Prevention; Guangdong Provincial Institute of Public Health	Department of Microbiology, Guangdong Provincial Center for Diseases Contorl and Prevention
EPI_ISL_403937	GISAID		1/18/2020	China / Guangdong Province / Zhuhai City	Guangdong Provincial Center for Diseases Control and Prevention; Guangdong Provincial Institute of Public Health	Department of Microbiology, Guangdong Provincial Center for Diseases Contorl and Prevention
EPI_ISL_403936	GISAID		1/17/2020	China / Guangdong Province / Zhuhai City	Guangdong Provincial Center for Diseases Control and Prevention; Guangdong Provincial Institute of Public Health	Department of Microbiology, Guangdong Provincial Center for Diseases Contorl and Prevention
EPI_ISL_410538	GISAID		2017	China / Guangxi	Beijing Institute of Microbiology and Epidemiology	Beijing Institute of Microbiology and Epidemiology
EPI_ISL_410539	GISAID		2017	China / Guangxi	Beijing Institute of Microbiology and Epidemiology	Beijing Institute of Microbiology and Epidemiology
EPI_ISL_410540	GISAID		2017	China / Guangxi	Beijing Institute of Microbiology and Epidemiology	Beijing Institute of Microbiology and Epidemiology
EPI_ISL_410541	GISAID		2017	China / Guangxi	Beijing Institute of Microbiology and Epidemiology	Beijing Institute of Microbiology and Epidemiology
EPI_ISL_410542	GISAID		2017	China / Guangxi	Beijing Institute of Microbiology and Epidemiology	Beijing Institute of Microbiology and Epidemiology
EPI_ISL_410543	GISAID		2017	China / Guangxi	Beijing Institute of Microbiology and Epidemiology	Beijing Institute of Microbiology and Epidemiology
EPI_ISL_415709	GISAID		1/25/2020	China / Hangzhou	State Key Laboratory for Diagnosis and Treatment of Infectious Diseases, National Clinical Research Center for Infectious Diseases, First Affiliated Hospital, Zhejiang University School of Medicine, Hangzhou, China. 310003	State Key Laboratory for Diagnosis and Treatment of Infectious Diseases, National Clinical Research Center for Infectious Diseases, First Affiliated Hospital, Zhejiang University School of Medicine, Hangzhou, China. 310003
EPI_ISL_415711	GISAID		1/22/2020	China / Hangzhou	State Key Laboratory for Diagnosis and Treatment of Infectious Diseases, National Clinical Research Center for Infectious Diseases, First Affiliated Hospital, Zhejiang University School of Medicine, Hangzhou, China. 310003	State Key Laboratory for Diagnosis and Treatment of Infectious Diseases, National Clinical Research Center for Infectious Diseases, First Affiliated Hospital, Zhejiang University School of Medicine, Hangzhou, China. 310003
EPI_ISL_414571	GISAID		2/22/2020	China / Hong Kong	Hong Kong Department of Health	School of Public Health, The University of Hong Kong
EPI_ISL_414569	GISAID		2/12/2020	China / Hong Kong	Hong Kong Department of Health	School of Public Health, The University of Hong Kong
EPI_ISL_414528	GISAID		2/10/2020	China / Hong Kong	Hong Kong Department of Health	School of Public Health, The University of Hong Kong
EPI_ISL_414527	GISAID		2/9/2020	China / Hong Kong	Hong Kong Department of Health	School of Public Health, The University of Hong Kong
EPI_ISL_414517	GISAID		2/25/2020	China / Hong Kong	Hong Kong Department of Health	School of Public Health, The University of Hong Kong
EPI_ISL_414519	GISAID		2/24/2020	China / Hong Kong	Hong Kong Department of Health	School of Public Health, The University of Hong Kong
EPI_ISL_414518	GISAID		2/26/2020	China / Hong Kong	Hong Kong Department of Health	School of Public Health, The University of Hong Kong
EPI_ISL_412028	GISAID		1/22/2020	China / Hong Kong	Hong Kong Department of Health	School of Public Health, The University of Hon g Kong
EPI_ISL_412029	GISAID		1/30/2020	China / Hong Kong	Hong Kong Department of Health	The University of Hong Kong
EPI_ISL_412030	GISAID		2/1/2020	China / Hong Kong	Hong Kong Department of Health	School of Public Health, The University of Hon g Kong
EPI_ISL_402132	GISAID		12/30/2019	China / Hubei	Wuhan Jinyintan Hospital	Hubei Provincial Center for Disease Control and Prevention
EPI_ISL_412459	GISAID		1/8/2020	China / Hubei / Jingzhou	Jingzhou center for disease control and prevention	Hubei Provincial Center for Disease Control and Prevention
EPI_ISL_412983	GISAID		2/8/2020	China / Hubei / Tianmen	Tianmen Center for Disease Control and Prevention	Hubei Provincial Center for Disease Control and Prevention
EPI_ISL_412978	GISAID		1/17/2020	China / Hubei / Wuhan	The Central Hospital Of Wuhan	Hubei Provincial Center for Disease Control and Prevention
EPI_ISL_412979	GISAID		1/18/2020	China / Hubei / Wuhan	Union Hospital of Tongji Medical College, Huazhong University of Science and Technology	Hubei Provincial Center for Disease Control and Prevention
EPI_ISL_412980	GISAID		1/18/2020	China / Hubei / Wuhan	Union Hospital of Tongji Medical College, Huazhong University of Science and Technology	Hubei Provincial Center for Disease Control and Prevention
EPI_ISL_412981	GISAID		1/18/2020	China / Hubei / Wuhan	CR&WISCO GENERAL HOSPITAL	Hubei Provincial Center for Disease Control and Prevention
EPI_ISL_412982	GISAID		2/7/2020	China / Hubei / Wuhan	Wuhan Lung Hospital	Hubei Provincial Center for Disease Control and Prevention
EPI_ISL_412898	GISAID		12/30/2019	China / Hubei / Wuhan	Wuhan Jinyintan Hospital	Hubei Provincial Center for Disease Control and Prevention
EPI_ISL_412899	GISAID		12/30/2019	China / Hubei / Wuhan	Wuhan Jinyintan Hospital	Hubei Provincial Center for Disease Control and Prevention
EPI_ISL_408515	GISAID		1/2/2020	China / Hubei / Wuhan	Institute of Viral Disease Control and Prevention, China CDC, Beijing, China	Institute of Viral Disease Control and Prevention, China CDC, Beijing, China
EPI_ISL_408514	GISAID		1/2/2020	China / Hubei / Wuhan	Institute of Viral Disease Control and Prevention, China CDC, Beijing, China	Institute of Viral Disease Control and Prevention, China CDC, Beijing, China
NMDC60013002-06	NMDC		12/30/2019	China / Hubei / Wuhan		China CDC; Shandong First Medical University & Shandong Academy of Medical Sciences; Hubei Provincial Center for Disease Control and Prevention; BGI PathoGenesis Pharmaceutical Technology Co., Ltd
NMDC60013002-07	NMDC		1/7/2020	China / Hubei / Wuhan		China CDC; Shandong First Medical University & Shandong Academy of Medical Sciences; Hubei Provincial Center for Disease Control and Prevention; BGI PathoGenesis Pharmaceutical Technology Co., Ltd
NMDC60013002-08	NMDC		12/30/2019	China / Hubei / Wuhan		China CDC; Shandong First Medical University & Shandong Academy of Medical Sciences; Hubei Provincial Center for Disease Control and Prevention; BGI PathoGenesis Pharmaceutical Technology Co., Ltd
NMDC60013002-09	NMDC		1/1/2020	China / Hubei / Wuhan		China CDC; Shandong First Medical University & Shandong Academy of Medical Sciences; Hubei Provincial Center for Disease Control and Prevention; BGI PathoGenesis Pharmaceutical Technology Co., Ltd
NMDC60013002-10	NMDC		12/30/2019	China / Hubei / Wuhan		China CDC; Shandong First Medical University & Shandong Academy of Medical Sciences; Hubei Provincial Center for Disease Control and Prevention; BGI PathoGenesis Pharmaceutical Technology Co., Ltd
NMDC60013002-01	CNGBdb	LR757998, EPI_ISL_406798, NMDC60013002-01	12/26/2019	China / Hubei / Wuhan	General Hospital of Central Theater Command of People's Liberation Army of China	BGI PathoGenesis Pharmaceutical Technology Co., Ltd; China CDC; Shandong First Medical University & Shandong Academy of Medical Sciences; Hubei Provincial Center for Disease Control and Prevention
NMDC60013002-03	CNGBdb	LR757996, EPI_ISL_406800, NMDC60013002-03	1/1/2020	China / Hubei / Wuhan	General Hospital of Central Theater Command of People's Liberation Army of China	BGI PathoGenesis Pharmaceutical Technology Co., Ltd; China CDC; Shandong First Medical University & Shandong Academy of Medical Sciences; Hubei Provincial Center for Disease Control and Prevention
NMDC60013002-04	CNGBdb	LR757995, EPI_ISL_406801, NMDC60013002-04	1/5/2020	China / Hubei / Wuhan	General Hospital of Central Theater Command of People's Liberation Army of China	BGI PathoGenesis Pharmaceutical Technology Co., Ltd; China CDC; Shandong First Medical University & Shandong Academy of Medical Sciences; Hubei Provincial Center for Disease Control and Prevention
GWHABKK00000000	Genome Warehouse	EPI_ISL_402127, MN996527	12/30/2019	China / Hubei / Wuhan	Wuhan Jinyintan Hospital	CAS Key Laboratory of Special Pathogens and Biosafety and Center for Emerging Infectious Diseases, Wuhan Institute of Virology, Chinese Academy of Sciences
GWHABKL00000000	Genome Warehouse	EPI_ISL_402124, MN996528	12/30/2019	China / Hubei / Wuhan	Wuhan Jinyintan Hospital	CAS Key Laboratory of Special Pathogens and Biosafety and Center for Emerging Infectious Diseases, Wuhan Institute of Virology, Chinese Academy of Sciences
GWHABKM00000000	Genome Warehouse	EPI_ISL_402128, MN996529	12/30/2019	China / Hubei / Wuhan	Wuhan Jinyintan Hospital	CAS Key Laboratory of Special Pathogens and Biosafety and Center for Emerging Infectious Diseases, Wuhan Institute of Virology, Chinese Academy of Sciences
GWHABKN00000000	Genome Warehouse	EPI_ISL_402129, MN996530	12/30/2019	China / Hubei / Wuhan	Wuhan Jinyintan Hospital	CAS Key Laboratory of Special Pathogens and Biosafety and Center for Emerging Infectious Diseases, Wuhan Institute of Virology, Chinese Academy of Sciences
GWHABKO00000000	Genome Warehouse	EPI_ISL_402130, MN996531	12/30/2019	China / Hubei / Wuhan	Wuhan Jinyintan Hospital	CAS Key Laboratory of Special Pathogens and Biosafety and Center for Emerging Infectious Diseases, Wuhan Institute of Virology, Chinese Academy of Sciences
MN988668	GenBank	EPI_ISL_406716	1/2/2020	China / Hubei / Wuhan	State Key Laboratory of Virology, Wuhan University	State Key Laboratory of Virology, Wuhan University
MN988669	GenBank	EPI_ISL_406717	1/2/2020	China / Hubei / Wuhan	State Key Laboratory of Virology, Wuhan University	State Key Laboratory of Virology, Wuhan University
GWHABKF00000000	Genome Warehouse	EPI_ISL_402123, MT019529	12/23/2019	China / Hubei / Wuhan	Institute of Pathogen Biology, Chinese Academy of Medical Sciences & Peking Union Medical College	Institute of Pathogen Biology, Chinese Academy of Medical Sciences & Peking Union Medical College; Vision Medicals Co., Ltd
GWHABKG00000000	Genome Warehouse	EPI_ISL_403931, MT019530	12/30/2019	China / Hubei / Wuhan	Institute of Pathogen Biology, Chinese Academy of Medical Sciences & Peking Union Medical College	Institute of Pathogen Biology, Chinese Academy of Medical Sciences & Peking Union Medical College
GWHABKH00000000	Genome Warehouse	EPI_ISL_403930, MT019531	12/30/2019	China / Hubei / Wuhan	Institute of Pathogen Biology, Chinese Academy of Medical Sciences & Peking Union Medical College	Institute of Pathogen Biology, Chinese Academy of Medical Sciences & Peking Union Medical College
GWHABKI00000000	Genome Warehouse	EPI_ISL_403929, MT019532	12/30/2019	China / Hubei / Wuhan	Institute of Pathogen Biology, Chinese Academy of Medical Sciences & Peking Union Medical College	Institute of Pathogen Biology, Chinese Academy of Medical Sciences & Peking Union Medical College
GWHABKJ00000000	Genome Warehouse	EPI_ISL_403928, MT019533	1/1/2020	China / Hubei / Wuhan	Institute of Pathogen Biology, Chinese Academy of Medical Sciences & Peking Union Medical College	Institute of Pathogen Biology, Chinese Academy of Medical Sciences & Peking Union Medical College; China National Center for Bioinformation
EPI_ISL_402120	GISAID		1/1/2020	China / Hubei / Wuhan	National Institute for Viral Disease Control and Prevention, China CDC	National Institute for Viral Disease Control and Prevention, China CDC
EPI_ISL_402119	GISAID		12/30/2019	China / Hubei / Wuhan	National Institute for Viral Disease Control and Prevention, China CDC	National Institute for Viral Disease Control and Prevention, China CDC
EPI_ISL_402121	GISAID		12/30/2019	China / Hubei / Wuhan	National Institute for Viral Disease Control and Prevention, China CDC	National Institute for Viral Disease Control and Prevention, China CDC
EPI_ISL_412900	GISAID		12/30/2019	China / Hubei / Wuhan	Wuhan Jinyintan Hospital	Hubei Provincial Center for Disease Control and Prevention
EPI_ISL_411950	GISAID		1/23/2020	China / Jiangsu	NHC Key laboratory of Enteric Pathogenic Microbiology, Institute of Pathogenic Microbiology	Jiangsu Provincial Center for Disease Control & Prevention
EPI_ISL_411952	GISAID		1/24/2020	China / Jiangsu	NHC Key laboratory of Enteric Pathogenic Microbiology, Institute of Pathogenic Microbiology	Jiangsu Provincial Center for Disease Control & Prevention
EPI_ISL_411953	GISAID		1/24/2020	China / Jiangsu	NHC Key laboratory of Enteric Pathogenic Microbiology, Institute of Pathogenic Microbiology	Jiangsu Provincial Center for Disease Control & Prevention
EPI_ISL_408488	GISAID		1/20/2020	China / Jiangsu / Huaian	National Institute for Viral Disease Control & Prevention, CCDC	National Institute for Viral Disease Control & Prevention, CCDC
EPI_ISL_408486	GISAID		1/12/2020	China / Jiangxi / Pingxiang	National Institute for Viral Disease Control and Prevention, China CDC, Beijing, China	National Institute for Viral Disease Control and Prevention, China CDC, Beijing, China
EPI_ISL_414938	GISAID		1/24/2020	China / Shandong	Shandong Provincial Center for Disease Control and Prevention	Beijing Institute of Microbiology and Epidemiology
EPI_ISL_414940	GISAID		1/25/2020	China / Shandong	Shandong Provincial Center for Disease Control and Prevention	Beijing Institute of Microbiology and Epidemiology
EPI_ISL_414941	GISAID		1/30/2020	China / Shandong	Shandong Provincial Center for Disease Control and Prevention	Beijing Institute of Microbiology and Epidemiology
EPI_ISL_408482	GISAID		1/19/2020	China / Shandong / Qingdao	National Institute for Viral Disease Control and Prevention, China CDC	National Institute for Viral Disease Control & Prevention, CCDC
EPI_ISL_413692	GISAID		2020-01	China / Shandong / Weifang	Weifang Center for Disease Control and Prevention	Weifang Center for Disease Control and Prevention
EPI_ISL_413691	GISAID		2020-01	China / Shandong / Weifang	Weifang Center for Disease Control and Prevention	Weifang Center for Disease Control and Prevention
EPI_ISL_413693	GISAID		2020-01	China / Shandong / Weifang	Weifang Center for Disease Control and Prevention	Weifang Center for Disease Control and Prevention
EPI_ISL_413694	GISAID		2020-01	China / Shandong / Weifang	Weifang Center for Disease Control and Prevention	Weifang Center for Disease Control and Prevention
EPI_ISL_413746	GISAID		2020-02	China / Shandong / Weifang	Weifang Center for Disease Control and Prevention	Weifang Center for Disease Control and Prevention
EPI_ISL_413748	GISAID		2020-02	China / Shandong / Weifang	Weifang Center for Disease Control and Prevention	Weifang Center for Disease Control and Prevention
EPI_ISL_413750	GISAID		2020-02	China / Shandong / Weifang	Weifang Center for Disease Control and Prevention	Weifang Center for Disease Control and Prevention
EPI_ISL_413729	GISAID		2020-02	China / Shandong / Weifang	Weifang Center for Disease Control and Prevention	Weifang Center for Disease Control and Prevention
EPI_ISL_413749	GISAID		2020-02	China / Shandong / Weifang	Weifang Center for Disease Control and Prevention	Weifang Center for Disease Control and Prevention
EPI_ISL_413711	GISAID		2020-02	China / Shandong / Weifang	Weifang Center for Disease Control and Prevention	Weifang Center for Disease Control and Prevention
EPI_ISL_413791	GISAID		2020-02	China / Shandong / Weifang	Weifang Center for Disease Control and Prevention	Weifang Center for Disease Control and Prevention
EPI_ISL_413761	GISAID		2020-02	China / Shandong / Weifang	Weifang Center for Disease Control and Prevention	Weifang Center for Disease Control and Prevention
EPI_ISL_413809	GISAID		2020-02	China / Shandong / Weifang	Weifang Center for Disease Control and Prevention	Weifang Center for Disease Control and Prevention
EPI_ISL_413697	GISAID		2020-02	China / Shandong / Weifang	Weifang Center for Disease Control and Prevention	Weifang Center for Disease Control and Prevention
EPI_ISL_413751	GISAID		2020-02	China / Shandong / Weifang	Weifang Center for Disease Control and Prevention	Weifang Center for Disease Control and Prevention
EPI_ISL_413753	GISAID		2020-02	China / Shandong / Weifang	Weifang Center for Disease Control and Prevention	Weifang Center for Disease Control and Prevention
MT121215	GenBank	EPI_ISL_414510	2/2/2020	China / Shanghai		Fudan University
EPI_ISL_408484	GISAID		1/16/2020	China / Sichuan / Chengdu	National Institute for Viral Disease Control and Prevention, China CDC, Beijing, China	National Institute for Viral Disease Control and Prevention, China CDC, Beijing, China
MT192759	GenBank	EPI_ISL_411915	1/25/2020	China / Taiwan		Department of Laboratory Medicine, Lin-Kou Chang-Gung Memorial Hospital, No. 5, Fu-Shing St., Taoyuan 333, Taiwan
EPI_ISL_406031	GISAID		1/23/2020	China / Taiwan / Kaohsiung	Centers for Disease Control (Taiwan)	Centers for Disease Control (Taiwan)
EPI_ISL_413592	GISAID		2/29/2020	China / Taiwan / Taipei	Department of Laboratory Medicine, National Taiwan University Hospital	Microbial Genomics Core Lab, National Taiwan University Centers of Genomic and Precision Medicine
EPI_ISL_411926	GISAID		1/24/2020	China / Taiwan / Taipei	Taiwan Centers for Disease Control	Taiwan Centers for Disease Control
EPI_ISL_411927	GISAID		1/28/2020	China / Taiwan / Taipei	Taiwan Centers for Disease Control	Taiwan Centers for Disease Control
MT066176	GenBank	EPI_ISL_410218	2/5/2020	China / Taiwan / Taipei	Department of Laboratory Medicine, National Taiwan University Hospital
MT066175	GenBank	EPI_ISL_408489	2/1/2020	China / Taiwan / Taipei	National Institute for Viral Disease Control & Prevention, CCDC	National Institute for Viral Disease Control & Prevention, CCDC
EPI_ISL_415741	GISAID		2/26/2020	China / Taiwan / Taoyuan	Laboratory Medicine	Department of Laboratory Medicine, Lin-Kou Chang Gung Memorial Hospital, Taoyuan, Taiwan
MT049951	GenBank		1/17/2020	China / Yunnan		Yunnan Center for Disease Control Prevention, Institute for Acute Communicable Disease Prevention and Control
EPI_ISL_408480	GISAID		1/18/2020	China / Yunnan / Kunming	National Institute for Viral Disease Control and Prevention, China CDC, Beijing, China	National Institute for Viral Disease Control and Prevention, China CDC, Beijing, China
GWHABKP00000000	Genome Warehouse	EPI_ISL_402131, MN996532	7/24/2013	China / Yunnan / Pu'er	Wuhan Institute of Virology	CAS Key Laboratory of Special Pathogens and Biosafety and Center for Emerging Infectious Diseases, Wuhan Institute of Virology, Chinese Academy of Sciences
EPI_ISL_404227	GISAID		1/16/2020	China / Zhejiang	Zhejiang Provincial Center for Disease Control and Prevention	Department of Microbiology, Zhejiang Provincial Center for Disease Control and Prevention
EPI_ISL_404228	GISAID		1/17/2020	China / Zhejiang	Zhejiang Provincial Center for Disease Control and Prevention	Department of Microbiology, Zhejiang Provincial Center for Disease Control and Prevention
EPI_ISL_407313	GISAID		1/19/2020	China / Zhejiang / Hangzhou	Hangzhou Center for Disease Control and Prevention	Hangzhou Center for Disease Control and Prevention
GWHABKS00000000	Genome Warehouse	MT039873,EPI_ISL_406970	1/20/2020	China / Zhejiang / Hangzhou	Hangzhou Center for Disease and Control Microbiology Lab	Microbiology Detection, Hangzhou center for disease control and prevention
EPI_ISL_406592	GISAID		1/13/2020	China/ Guangdong Province / Shenzhen City	Shenzhen Third People's Hospital	Shenzhen Key Laboratory of Pathogen and Immunity, National Clinical Research Center for Infectious Disease, Shenzhen Third People's Hospital
EPI_ISL_406594	GISAID		1/16/2020	China/ Guangdong Province / Shenzhen City	Shenzhen Key Laboratory of Pathogen and Immunity, National Clinical Research Center for Infectious Disease, Shenzhen Third People's Hospital	Shenzhen Key Laboratory of Pathogen and Immunity, National Clinical Research Center for Infectious Disease, Shenzhen Third People's Hospital
EPI_ISL_406595	GISAID		1/16/2020	China/ Guangdong Province / Shenzhen City	Shenzhen Key Laboratory of Pathogen and Immunity, National Clinical Research Center for Infectious Disease, Shenzhen Third People's Hospital	Shenzhen Key Laboratory of Pathogen and Immunity, National Clinical Research Center for Infectious Disease, Shenzhen Third People's Hospital
EPI_ISL_406593	GISAID		1/13/2020	China/ Guangdong Province / Shenzhen City	Shenzhen Key Laboratory of Pathogen and Immunity, National Clinical Research Center for Infectious Disease, Shenzhen Third People's Hospital	Shenzhen Key Laboratory of Pathogen and Immunity, National Clinical Research Center for Infectious Disease, Shenzhen Third People's Hospital
EPI_ISL_414641	GISAID		3/5/2020	Finland	Department of Virology and Immunology, University of Helsinki and Helsinki University Hospital, Huslab Finland	Department of Virology, Faculty of Medicine, University of Helsinki, Helsinki, Finland
EPI_ISL_414642	GISAID		3/8/2020	Finland	Department of Virology and Immunology, University of Helsinki and Helsinki University Hospital, Huslab Finland	Department of Virology, Faculty of Medicine, University of Helsinki, Helsinki, Finland
EPI_ISL_414643	GISAID		3/7/2020	Finland	Department of Virology and Immunology, University of Helsinki and Helsinki University Hospital, Huslab Finland	Department of Virology, Faculty of Medicine, University of Helsinki, Helsinki, Finland
EPI_ISL_414646	GISAID		3/4/2020	Finland	Department of Virology and Immunology, University of Helsinki and Helsinki University Hospital, Huslab Finland	Department of Virology, Faculty of Medicine, University of Helsinki, Helsinki, Finland
EPI_ISL_413604	GISAID		3/3/2020	Finland / Helsinki	Department of Virology and Immunology, University of Helsinki and Helsinki University Hospital, Huslab Finland	Department of Virology, Faculty of Medicine, University of Helsinki, Helsinki, Finland
EPI_ISL_413603	GISAID		3/3/2020	Finland / Helsinki	Department of Virology and Immunology, University of Helsinki and Helsinki University Hospital, Huslab Finland	Department of Virology, Faculty of Medicine, University of Helsinki, Helsinki, Finland
EPI_ISL_413602	GISAID		3/3/2020	Finland / Helsinki	Department of Virology and Immunology, University of Helsinki and Helsinki University Hospital, Huslab Finland	Department of Virology, Faculty of Medicine, University of Helsinki, Helsinki, Finland
EPI_ISL_415651	GISAID	EPI_ISL_415694	3/5/2020	France / Bourgogne-France-Comté / Montreux-Chateau	Unknown	National Reference Center for Viruses of Respiratory Infections, Institut Pasteur, Paris
EPI_ISL_415652	GISAID	EPI_ISL_415695	3/5/2020	France / Bourgogne-France-Comté / Thise	unknown	National Reference Center for Viruses of Respiratory Infections, Institut Pasteur, Paris
EPI_ISL_414631	GISAID		3/4/2020	France / Grand-Est / Reims	Hôpital Robert Debré Laboratoire de Virologie	National Reference Center for Viruses of Respiratory Infections, Institut Pasteur, Paris
EPI_ISL_414632	GISAID		3/4/2020	France / Grand-Est / Reims	Hôpital Robert Debré Laboratoire de Virologie	National Reference Center for Viruses of Respiratory Infections, Institut Pasteur, Paris
EPI_ISL_414623	GISAID		2/25/2020	France / Grand-Est / Strasbourg	Laboratoire de Virologie Institut de Virologie - INSERM U 1109 Hôpitaux Universitaires de Strasbourg	National Reference Center for Viruses of Respiratory Infections, Institut Pasteur, Paris
EPI_ISL_414600	GISAID		2/26/2020	France / Grand-Est / Strasbourg	Laboratoire de Virologie Institut de Virologie - INSERM U 1109 Hôpitaux Universitaires de Strasbourg	National Reference Center for Viruses of Respiratory Infections, Institut Pasteur, Paris
EPI_ISL_415654	GISAID	EPI_ISL_415697	3/9/2020	France / Hauts de France / Compiègne	Centre Hospitalier Compiègne Laboratoire de Biologie	National Reference Center for Viruses of Respiratory Infections, Institut Pasteur, Paris
EPI_ISL_414630	GISAID		3/3/2020	France / Hauts de France / Compiègne	Centre Hospitalier Compiègne Laboratoire de Biologie	National Reference Center for Viruses of Respiratory Infections, Institut Pasteur, Paris
EPI_ISL_414629	GISAID		3/3/2020	France / Hauts de France / Compiègne	Centre Hospitalier Compiègne Laboratoire de Biologie	National Reference Center for Viruses of Respiratory Infections, Institut Pasteur, Paris
EPI_ISL_414628	GISAID		3/2/2020	France / Hauts de France / Compiègne	Centre Hospitalier Compiègne Laboratoire de Biologie	National Reference Center for Viruses of Respiratory Infections, Institut Pasteur, Paris
EPI_ISL_414627	GISAID		3/2/2020	France / Hauts de France / Compiègne	Centre Hospitalier Compiègne Laboratoire de Biologie	National Reference Center for Viruses of Respiratory Infections, Institut Pasteur, Paris
EPI_ISL_414634	GISAID		3/4/2020	France / Hauts de France / Compiègne	Centre Hospitalier Compiègne Laboratoire de Biologie	National Reference Center for Viruses of Respiratory Infections, Institut Pasteur, Paris
EPI_ISL_414635	GISAID		3/4/2020	France / Hauts de France / Compiègne	Centre Hospitalier Compiègne Laboratoire de Biologie	National Reference Center for Viruses of Respiratory Infections, Institut Pasteur, Paris
EPI_ISL_414637	GISAID		3/4/2020	France / Hauts de France / Compiègne	Centre Hospitalier Compiègne Laboratoire de Biologie	National Reference Center for Viruses of Respiratory Infections, Institut Pasteur, Paris
EPI_ISL_414636	GISAID		3/4/2020	France / Hauts de France / Compiègne	Centre Hospitalier Compiègne Laboratoire de Biologie	National Reference Center for Viruses of Respiratory Infections, Institut Pasteur, Paris
EPI_ISL_414638	GISAID		3/4/2020	France / Hauts de France / Compiègne	Centre Hospitalier Compiègne Laboratoire de Biologie	National Reference Center for Viruses of Respiratory Infections, Institut Pasteur, Paris
EPI_ISL_414626	GISAID		2/29/2020	France / Hauts de France / Crépy en Valois		National Reference Center for Viruses of Respiratory Infections, Institut Pasteur, Paris
EPI_ISL_415649	GISAID	EPI_ISL_415692	3/5/2020	France / Hauts-de-France / Crépy-en -Valois	unknown	National Reference Center for Viruses of Respiratory Infections, Institut Pasteur, Paris
EPI_ISL_415650	GISAID	EPI_ISL_415693	3/2/2020	France / IDF	Hôpital Instruction des Armées - BEGIN	National Reference Center for Viruses of Respiratory Infections, Institut Pasteur, Paris
EPI_ISL_408431	GISAID		1/30/2020	France / Ile De France / Paris	Sorbonne Universite, Inserm et Assistance Publique-Hopitaux de Paris, Paris, France	National Reference Center for Viruses of Respiratory Infections, Institut Pasteur, Paris, France
EPI_ISL_408430	GISAID		1/30/2020	France / Ile De France / Paris	Department of Infectious and Tropical Diseases, Bichat Claude Bernard Hospital, Paris, France	National Reference Center for Viruses of Respiratory Infections, Institut Pasteur, Paris, France
EPI_ISL_411218	GISAID		2/2/2020	France / Ile-de-France / Paris	Sorbonne Université, INSERM et Assistance Publique-Hôpitaux de Paris (Pitié Salpétrière)	Laboratoire Virpath, CIRI U111, UCBL1, INSERM, CNRS, ENS Lyon
EPI_ISL_411219	GISAID		1/28/2020	France / Ile-de-France / Paris	Sorbonne Université, INSERM et Assistance Publique-Hôpitaux de Paris (Pitié Salpétrière)	Laboratoire Virpath, CIRI U111, UCBL1, INSERM, CNRS, ENS Lyon
EPI_ISL_411220	GISAID		1/28/2020	France / Ile-de-France / Paris	Sorbonne Université, INSERM et Assistance Publique-Hôpitaux de Paris (Pitié Salpétrière)	Laboratoire Virpath, CIRI U111, UCBL1, INSERM, CNRS, ENS Lyon
EPI_ISL_410720	GISAID		1/23/2020	France / Ile-de-France / Paris	Department of Infectious and Tropical Diseases, Bichat Claude Bernard Hospital, Paris	National Reference Center for Viruses of Respiratory Infections, Institut Pasteur, Paris
EPI_ISL_410984	GISAID		1/29/2020	France / Ile-de-France / Paris	Department of Infectious and Tropical Diseases, Bichat Claude Bernard Hospital, Paris	National Reference Center for Viruses of Respiratory Infections, Institut Pasteur, Paris
EPI_ISL_406597	GISAID		1/23/2020	France / Ile-de-France / Paris	Department of Infectious and Tropical Diseases, Bichat Claude Bernard Hospital, Paris	National Reference Center for Viruses of Respiratory Infections, Institut Pasteur, Paris
EPI_ISL_406596	GISAID		1/23/2020	France / Ile-de-France / Paris	Department of Infectious and Tropical Diseases, Bichat Claude Bernard Hospital, Paris	National Reference Center for Viruses of Respiratory Infections, Institut Pasteur, Paris
EPI_ISL_414633	GISAID		3/4/2020	France / Ile-de-France / Pontoise	Centre Hospitalier René Dubois Laboratoire de Microbiologie - Bât A	National Reference Center for Viruses of Respiratory Infections, Institut Pasteur, Paris
EPI_ISL_414624	GISAID		2/26/2020	France / Normandie / Rouen	Centre Hositalier Universitaire de Rouen Laboratoire de Virologie	National Reference Center for Viruses of Respiratory Infections, Institut Pasteur, Paris
EPI_ISL_414601	GISAID		2/27/2020	France / Normandie / Rouen	Centre Hositalier Universitaire de Rouen Laboratoire de Virologie	National Reference Center for Viruses of Respiratory Infections, Institut Pasteur, Paris
EPI_ISL_414625	GISAID		2/26/2020	France / Pays de la Loire / Nantes	Centre Hospitalier Régional Universitaire de Nantes Laboratoire de Virologie	National Reference Center for Viruses of Respiratory Infections, Institut Pasteur, Paris
EPI_ISL_415641	GISAID		2/27/2020	Georgia / Tbilisi	R. G. Lugar Center for Public Health Research, National Center for Disease Control and Public Health (NCDC) of Georgia.	R. G. Lugar Center for Public Health Research, National Center for Disease Control and Public Health (NCDC) of Georgia.
EPI_ISL_415642	GISAID		3/10/2020	Georgia / Tbilisi	R. G. Lugar Center for Public Health Research, National Center for Disease Control and Public Health (NCDC) of Georgia.	R. G. Lugar Center for Public Health Research, National Center for Disease Control and Public Health (NCDC) of Georgia.
EPI_ISL_415643	GISAID		3/10/2020	Georgia / Tbilisi	R. G. Lugar Center for Public Health Research, National Center for Disease Control and Public Health (NCDC) of Georgia.	R. G. Lugar Center for Public Health Research, National Center for Disease Control and Public Health (NCDC) of Georgia.
EPI_ISL_412912	GISAID		2/25/2020	Germany / Baden-Wuerttemberg	State Health Office Baden-Wuerttemberg	Charite? Universita?tsmedizin Berlin, Institute of Virology
EPI_ISL_406862	GISAID		1/28/2020	Germany / Bavaria / Munich	Charité Universitätsmedizin Berlin, Institute of Virology; Institut für Mikrobiologie der Bundeswehr, Munich	Charité Universitätsmedizin Berlin, Institute of Virology
EPI_ISL_414521	GISAID		3/2/2020	Germany / Munich	Bundeswehr Institute of Microbiology	Bundeswehr Institute of Microbiology
EPI_ISL_414520	GISAID		3/2/2020	Germany / Munich	Bundeswehr Institute of Microbiology	Bundeswehr Institute of Microbiology
EPI_ISL_414509	GISAID		2/28/2020	Germany / North Rhine Westphalia / Heinsberg District	Center of Medical Microbiology, Virology, and Hospital Hygiene, University of Duesseldorf	Center of Medical Microbiology, Virology, and Hospital Hygiene, University of Duesseldorf
EPI_ISL_414505	GISAID		2/27/2020	Germany / North Rhine Westphalia / Heinsberg District	Center of Medical Microbiology, Virology, and Hospital Hygiene, University of Duesseldorf	Center of Medical Microbiology, Virology, and Hospital Hygiene, University of Duesseldorf
EPI_ISL_414499	GISAID		2/26/2020	Germany / North Rhine Westphalia / Heinsberg District	Center of Medical Microbiology, Virology, and Hospital Hygiene	Center of Medical Microbiology, Virology, and Hospital Hygiene
EPI_ISL_414497	GISAID		2/25/2020	Germany / North Rhine Westphalia / Heinsberg District	Center of Medical Microbiology, Virology, and Hospital Hygiene	Center of Medical Microbiology, Virology, and Hospital Hygiene
EPI_ISL_413488	GISAID		2/28/2020	Germany / North Rhine Westphalia / Heinsberg District	Center of Medical Microbiology, Virology, and Hospital Hygiene	Center of Medical Microbiology, Virology, and Hospital Hygiene
MT050493	GenBank	EPI_ISL_413523	1/31/2020	India / Kerala State		Maximum Containment Laboratory, National Institute of Virology
MT012098	GenBank	EPI_ISL_413522	1/27/2020	India / Kerala State		Maximum Containment Laboratory, National Institute of Virology
EPI_ISL_414487	GISAID		3/4/2020	Ireland / Cork	UCD National Virus Reference Laboratory	UCD National Virus Reference Laboratory
EPI_ISL_414586	GISAID		3/3/2020	Ireland / Limerick	UCD National Virus Reference Laboratory	UCD National Virus Reference Laboratory
EPI_ISL_414587	GISAID		3/3/2020	Ireland / Limerick	UCD National Virus Reference Laboratory	UCD National Virus Reference Laboratory
EPI_ISL_415646	GISAID		3/3/2020	Denmark	Department of Virus and Microbiological Special diagnostics, Statens Serum Institut, Copenhagen, Denmark.	ViFU
EPI_ISL_415648	GISAID		3/3/2020	Denmark	Department of Virus and Microbiological Special diagnostics, Statens Serum Institut, Copenhagen, Denmark.	ViFU
MT066156	GenBank		1/30/2020	Italy		Laboratory of Virology, INMI Lazzaro Spallanzani IRCCS
EPI_ISL_412973	GISAID		2/20/2020	Italy / Lombardy	Department of Infectious Diseases, Istituto Superiore di Sanità, Roma , Italy	Virology Laboratory, Scientific Department, Army Medical Center
EPI_ISL_413489	GISAID		3/3/2020	Italy / Lombardy / Milan	Laboratorio di Microbiologia e Virologia, Università Vita-Salute San Raffaele, Milano	Laboratorio di Microbiologia e Virologia, Università Vita-Salute San Raffaele, Milano
EPI_ISL_412974	GISAID		1/29/2020	Italy / Rome	Department of Infectious Diseases, Istituto Superiore di Sanità, Rome, Italy	Virology Laboratory, Scientific Department, Army Medical Center
EPI_ISL_410545	GISAID		1/29/2020	Italy / Rome	INMI Lazzaro Spallanzani IRCCS	Laboratory of Virology, INMI Lazzaro Spallanzani IRCCS
EPI_ISL_410546	GISAID		1/31/2020	Italy / Rome	INMI Lazzaro Spallanzani IRCCS	Laboratory of Virology, INMI Lazzaro Spallanzani IRCCS
LC529905	GenBank	EPI_ISL_414511	2020-01	Japan		Tokyo Metropolitan Institute of Public Health, Department of Microbiology
LC521925	GenBank	EPI_ISL_407084	1/25/2020	Japan / Aichi	Department of Virology III, National Institute of Infectious Diseases	Pathogen Genomics Center, National Institute of Infectious Diseases
LC528233	GenBank	EPI_ISL_412969	2/10/2020	Japan / Kanagawa		Takayuki Hishiki Kanagawa Prefectural Institute of Public Health, Department of Microbiology, Kanagawa, Japan
LC528232	GenBank	EPI_ISL_412968	2/10/2020	Japan / Kanagawa		Takayuki Hishiki Kanagawa Prefectural Institute of Public Health, Department of Microbiology, Kanagawa, Japan
LC522972	GenBank	EPI_ISL_408669	1/29/2020	Japan / Kyoto	Dept. of Virology III, National Institute of Infectious Diseases	Pathogen Genomics Center, National Institute of Infectious Diseases
EPI_ISL_410531	GISAID		1/25/2020	Japan / Nara	Dept. of Pathology, National Institute of Infectious Diseases	Pathogen Genomics Center, National Institute of Infectious Diseases
EPI_ISL_410532	GISAID		1/23/2020	Japan / Osaka	Dept. of Pathology, National Institute of Infectious Diseases	Pathogen Genomics Center, National Institute of Infectious Diseases
EPI_ISL_413459	GISAID		2/20/2020	Japan / Tokyo	Department of Pathology, Toshima Hospital	Pathogen Genomics Center, National Institute of Infectious Diseases
LC522973	GenBank	EPI_ISL_408665	1/29/2020	Japan / Tokyo	Dept. of Virology III, National Institute of Infectious Diseases	Pathogen Genomics Center, National Institute of Infectious Diseases
LC522974	GenBank	EPI_ISL_408666	1/31/2020	Japan / Tokyo	Dept. of Virology III, National Institute of Infectious Diseases	Pathogen Genomics Center, National Institute of Infectious Diseases
LC522975	GenBank	EPI_ISL_408667	1/31/2020	Japan / Tokyo	Dept. of Virology III, National Institute of Infectious Diseases	Pathogen Genomics Center, National Institute of Infectious Diseases
EPI_ISL_413593	GISAID		2/29/2020	Luxemburg	Laboratoire National de Santé	Erasmus Medical Center
EPI_ISL_412972	GISAID		2/27/2020	Mexico / Mexico City	Instituto Nacional de Enfermedades Respiratorias	Instituto de Diagnostico y Referencia Epidemiologicos (INDRE)
MT072688	GenBank	EPI_ISL_410301	1/13/2020	Nepal / Kathmandu	National Influenza Centre, National Public health Laboratory, Kathmandu, Nepal
EPI_ISL_415492	GISAID		3/10/2020	Netherlands	Dutch COVID-19 response team	Erasmus Medical Center
EPI_ISL_415495	GISAID		3/10/2020	Netherlands	Dutch COVID-19 response team	Erasmus Medical Center
EPI_ISL_415496	GISAID		3/9/2020	Netherlands	Dutch COVID-19 response team	Erasmus Medical Center
EPI_ISL_415497	GISAID		3/9/2020	Netherlands	Dutch COVID-19 response team	Erasmus Medical Center
EPI_ISL_415498	GISAID		3/9/2020	Netherlands	Dutch COVID-19 response team	Erasmus Medical Center
EPI_ISL_415465	GISAID		3/10/2020	Netherlands	Dutch COVID-19 response team	Erasmus Medical Center
EPI_ISL_415466	GISAID		3/9/2020	Netherlands	Dutch COVID-19 response team	Erasmus Medical Center
EPI_ISL_415467	GISAID		3/10/2020	Netherlands	Dutch COVID-19 response team	Erasmus Medical Center
EPI_ISL_415468	GISAID		3/10/2020	Netherlands	Dutch COVID-19 response team	Erasmus Medical Center
EPI_ISL_415469	GISAID		3/10/2020	Netherlands	Dutch COVID-19 response team	Erasmus Medical Center
EPI_ISL_415471	GISAID		3/11/2020	Netherlands	Dutch COVID-19 response team	Erasmus Medical Center
EPI_ISL_415472	GISAID		3/11/2020	Netherlands	Dutch COVID-19 response team	Erasmus Medical Center
EPI_ISL_415473	GISAID		3/9/2020	Netherlands	Dutch COVID-19 response team	Erasmus Medical Center
EPI_ISL_415474	GISAID		3/9/2020	Netherlands	Dutch COVID-19 response team	Erasmus Medical Center
EPI_ISL_415475	GISAID		3/12/2020	Netherlands	Dutch COVID-19 response team	Erasmus Medical Center
EPI_ISL_415476	GISAID		3/10/2020	Netherlands	Dutch COVID-19 response team	Erasmus Medical Center
EPI_ISL_415478	GISAID		3/8/2020	Netherlands	Dutch COVID-19 response team	Erasmus Medical Center
EPI_ISL_415479	GISAID		3/8/2020	Netherlands	Dutch COVID-19 response team	Erasmus Medical Center
EPI_ISL_415480	GISAID		3/9/2020	Netherlands	Dutch COVID-19 response team	Erasmus Medical Center
EPI_ISL_415481	GISAID		3/8/2020	Netherlands	Dutch COVID-19 response team	Erasmus Medical Center
EPI_ISL_415482	GISAID		3/9/2020	Netherlands	Dutch COVID-19 response team	Erasmus Medical Center
EPI_ISL_415483	GISAID		3/9/2020	Netherlands	Dutch COVID-19 response team	Erasmus Medical Center
EPI_ISL_415485	GISAID		3/12/2020	Netherlands	Dutch COVID-19 response team	Erasmus Medical Center
EPI_ISL_415486	GISAID		3/13/2020	Netherlands	Dutch COVID-19 response team	Erasmus Medical Center
EPI_ISL_415487	GISAID		3/13/2020	Netherlands	Dutch COVID-19 response team	Erasmus Medical Center
EPI_ISL_415488	GISAID		3/13/2020	Netherlands	Dutch COVID-19 response team	Erasmus Medical Center
EPI_ISL_415489	GISAID		3/13/2020	Netherlands	Dutch COVID-19 response team	Erasmus Medical Center
EPI_ISL_415491	GISAID		3/7/2020	Netherlands	Dutch COVID-19 response team	Erasmus Medical Center
EPI_ISL_413566	GISAID		3/2/2020	Netherlands / Blaricum	MHC Gooi & Vechtstreek	Erasmus Medical Center
EPI_ISL_415460	GISAID		3/9/2020	Netherlands / Flevoland	Dutch COVID-19 response team	Erasmus Medical Center
EPI_ISL_415461	GISAID		3/10/2020	Netherlands / Gelderland	Dutch COVID-19 response team	Erasmus Medical Center
EPI_ISL_415462	GISAID		3/9/2020	Netherlands / Gelderland	Dutch COVID-19 response team	Erasmus Medical Center
EPI_ISL_415463	GISAID		3/9/2020	Netherlands / Gelderland	Dutch COVID-19 response team	Erasmus Medical Center
EPI_ISL_414423	GISAID		3/2/2020	Netherlands / Gelderland	Dutch COVID-19 response team	Erasmus Medical Center
EPI_ISL_413572	GISAID		3/1/2020	Netherlands / Haarlem	MHC Kennemerland	Erasmus Medical Center
EPI_ISL_413573	GISAID		3/2/2020	Netherlands / Hardinxveld Giessendam	Dienst Gezondheid & Jeugd Zuid-Holland Zuid	Erasmus Medical Center
EPI_ISL_415464	GISAID		2020	Netherlands / Limburg	Dutch COVID-19 response team	Erasmus Medical Center
EPI_ISL_413577	GISAID		3/2/2020	Netherlands / Naarden	MHC Gooi & Vechtstreek	Erasmus Medical Center
EPI_ISL_415499	GISAID		2020	Netherlands / Noord Brabant	Dutch COVID-19 response team	Erasmus Medical Center
EPI_ISL_415500	GISAID		3/10/2020	Netherlands / Noord Brabant	Dutch COVID-19 response team	Erasmus Medical Center
EPI_ISL_415501	GISAID		3/11/2020	Netherlands / Noord Brabant	Dutch COVID-19 response team	Erasmus Medical Center
EPI_ISL_415502	GISAID		3/9/2020	Netherlands / Noord Brabant	Dutch COVID-19 response team	Erasmus Medical Center
EPI_ISL_415503	GISAID		3/11/2020	Netherlands / Noord Brabant	Dutch COVID-19 response team	Erasmus Medical Center
EPI_ISL_415505	GISAID		3/11/2020	Netherlands / Noord Brabant	Dutch COVID-19 response team	Erasmus Medical Center
EPI_ISL_415506	GISAID		3/11/2020	Netherlands / Noord Brabant	Dutch COVID-19 response team	Erasmus Medical Center
EPI_ISL_415507	GISAID		2020	Netherlands / Noord Brabant	Dutch COVID-19 response team	Erasmus Medical Center
EPI_ISL_415508	GISAID		3/9/2020	Netherlands / Noord Brabant	Dutch COVID-19 response team	Erasmus Medical Center
EPI_ISL_415509	GISAID		2020	Netherlands / Noord Brabant	Dutch COVID-19 response team	Erasmus Medical Center
EPI_ISL_415510	GISAID		3/9/2020	Netherlands / Noord Brabant	Dutch COVID-19 response team	Erasmus Medical Center
EPI_ISL_415511	GISAID		3/9/2020	Netherlands / Noord Brabant	Dutch COVID-19 response team	Erasmus Medical Center
EPI_ISL_415512	GISAID		3/9/2020	Netherlands / Noord Brabant	Dutch COVID-19 response team	Erasmus Medical Center
EPI_ISL_415514	GISAID		3/11/2020	Netherlands / Noord Brabant	Dutch COVID-19 response team	Erasmus Medical Center
EPI_ISL_415515	GISAID		3/11/2020	Netherlands / Noord Brabant	Dutch COVID-19 response team	Erasmus Medical Center
EPI_ISL_415516	GISAID		3/11/2020	Netherlands / Noord Brabant	Dutch COVID-19 response team	Erasmus Medical Center
EPI_ISL_415517	GISAID		2020	Netherlands / Noord Brabant	Dutch COVID-19 response team	Erasmus Medical Center
EPI_ISL_415518	GISAID		2020	Netherlands / Noord Brabant	Dutch COVID-19 response team	Erasmus Medical Center
EPI_ISL_415519	GISAID		2020	Netherlands / Noord Brabant	Dutch COVID-19 response team	Erasmus Medical Center
EPI_ISL_415520	GISAID		2020	Netherlands / Noord Brabant	Dutch COVID-19 response team	Erasmus Medical Center
EPI_ISL_415521	GISAID		2020	Netherlands / Noord Brabant	Dutch COVID-19 response team	Erasmus Medical Center
EPI_ISL_415523	GISAID		2020	Netherlands / Noord Brabant	Dutch COVID-19 response team	Erasmus Medical Center
EPI_ISL_415524	GISAID		3/12/2020	Netherlands / Noord Brabant	Dutch COVID-19 response team	Erasmus Medical Center
EPI_ISL_414545	GISAID		3/3/2020	Netherlands / Noord Brabant	Dutch COVID-19 response team	Erasmus Medical Center
EPI_ISL_414544	GISAID		3/9/2020	Netherlands / Noord Brabant	Dutch COVID-19 response team	Erasmus Medical Center
EPI_ISL_414543	GISAID		2020-03	Netherlands / Noord Brabant	Dutch COVID-19 response team	Erasmus Medical Center
EPI_ISL_414539	GISAID		3/8/2020	Netherlands / Noord Brabant	Dutch COVID-19 response team	Erasmus Medical Center
EPI_ISL_414537	GISAID		3/8/2020	Netherlands / Noord Brabant	Dutch COVID-19 response team	Erasmus Medical Center
EPI_ISL_414536	GISAID		3/8/2020	Netherlands / Noord Brabant	Dutch COVID-19 response team	Erasmus Medical Center
EPI_ISL_414429	GISAID		3/2/2020	Netherlands / Noord Brabant	Dutch COVID-19 response team	Erasmus Medical Center
EPI_ISL_414428	GISAID		3/2/2020	Netherlands / Noord Brabant	Dutch COVID-19 response team	Erasmus Medical Center
EPI_ISL_414457	GISAID		3/6/2020	Netherlands / Noord Brabant	Dutch COVID-19 response team	Erasmus Medical Center
EPI_ISL_414452	GISAID		3/6/2020	Netherlands / Noord Brabant	Dutch COVID-19 response team	Erasmus Medical Center
EPI_ISL_414451	GISAID		3/6/2020	Netherlands / Noord Brabant	Dutch COVID-19 response team	Erasmus Medical Center
EPI_ISL_415525	GISAID		3/12/2020	Netherlands / Noord Holland	Dutch COVID-19 response team	Erasmus Medical Center
EPI_ISL_414549	GISAID		3/3/2020	Netherlands / Noord Holland	Dutch COVID-19 response team	Erasmus Medical Center
EPI_ISL_414433	GISAID		3/3/2020	Netherlands / Noord Holland	Dutch COVID-19 response team	Erasmus Medical Center
EPI_ISL_413579	GISAID		3/3/2020	Netherlands / Nootdorp	MHC Haaglanden	Erasmus Medical Center
EPI_ISL_413580	GISAID		3/2/2020	Netherlands / Oisterwijk	MHC Hart voor Brabant	Erasmus Medical Center
EPI_ISL_413582	GISAID		3/1/2020	Netherlands / Rotterdam	ErasmusMC	Erasmus Medical Center
EPI_ISL_413583	GISAID		3/2/2020	Netherlands / Rotterdam	MHC Rotterdam-Rijnmond	Erasmus Medical Center
EPI_ISL_413584	GISAID		3/3/2020	Netherlands / Rotterdam	unknown	Erasmus Medical Center
EPI_ISL_413587	GISAID		3/3/2020	Netherlands / Tilburg	Foundation Elisabeth-Tweesteden Ziekenhuis	Erasmus Medical Center
EPI_ISL_415526	GISAID		3/10/2020	Netherlands / Utrecht	Dutch COVID-19 response team	Erasmus Medical Center
EPI_ISL_415527	GISAID		3/12/2020	Netherlands / Utrecht	Dutch COVID-19 response team	Erasmus Medical Center
EPI_ISL_414555	GISAID		3/8/2020	Netherlands / Utrecht	Dutch COVID-19 response team	Erasmus Medical Center
EPI_ISL_414554	GISAID		3/8/2020	Netherlands / Utrecht	Dutch COVID-19 response team	Erasmus Medical Center
EPI_ISL_414552	GISAID		3/7/2020	Netherlands / Utrecht	Dutch COVID-19 response team	Erasmus Medical Center
EPI_ISL_414551	GISAID		3/7/2020	Netherlands / Utrecht	Dutch COVID-19 response team	Erasmus Medical Center
EPI_ISL_414435	GISAID		3/3/2020	Netherlands / Utrecht	Dutch COVID-19 response team	Erasmus Medical Center
EPI_ISL_414443	GISAID		3/3/2020	Netherlands / Utrecht	Dutch COVID-19 response team	Erasmus Medical Center
EPI_ISL_414439	GISAID		3/2/2020	Netherlands / Utrecht	Dutch COVID-19 response team	Erasmus Medical Center
EPI_ISL_413590	GISAID		3/2/2020	Netherlands / Utrecht	MHC Utrecht	Erasmus Medical Center
EPI_ISL_413589	GISAID		3/1/2020	Netherlands / Utrecht	MHC Utrecht	Erasmus Medical Center
EPI_ISL_413591	GISAID		3/2/2020	Netherlands / Zeewolde	MHC Flevoland	Erasmus Medical Center
EPI_ISL_415533	GISAID		3/9/2020	Netherlands / Zuid Holland	Dutch COVID-19 response team	Erasmus Medical Center
EPI_ISL_415534	GISAID		3/11/2020	Netherlands / Zuid Holland	Dutch COVID-19 response team	Erasmus Medical Center
EPI_ISL_415535	GISAID		3/12/2020	Netherlands / Zuid Holland	Dutch COVID-19 response team	Erasmus Medical Center
EPI_ISL_415529	GISAID		3/9/2020	Netherlands / Zuid Holland	Dutch COVID-19 response team	Erasmus Medical Center
EPI_ISL_415530	GISAID		3/9/2020	Netherlands / Zuid Holland	Dutch COVID-19 response team	Erasmus Medical Center
EPI_ISL_415531	GISAID		3/9/2020	Netherlands / Zuid Holland	Dutch COVID-19 response team	Erasmus Medical Center
EPI_ISL_415532	GISAID		3/9/2020	Netherlands / Zuid Holland	Dutch COVID-19 response team	Erasmus Medical Center
EPI_ISL_414564	GISAID		3/8/2020	Netherlands / Zuid Holland	Dutch COVID-19 response team	Erasmus Medical Center
EPI_ISL_414562	GISAID		3/3/2020	Netherlands / Zuid Holland	Dutch COVID-19 response team	Erasmus Medical Center
EPI_ISL_414563	GISAID		3/3/2020	Netherlands / Zuid Holland	Dutch COVID-19 response team	Erasmus Medical Center
EPI_ISL_414561	GISAID		3/5/2020	Netherlands / Zuid Holland	Dutch COVID-19 response team	Erasmus Medical Center
EPI_ISL_414559	GISAID		3/7/2020	Netherlands / Zuid Holland	Dutch COVID-19 response team	Erasmus Medical Center
EPI_ISL_414558	GISAID		3/6/2020	Netherlands / Zuid Holland	Dutch COVID-19 response team	Erasmus Medical Center
EPI_ISL_414557	GISAID		3/8/2020	Netherlands / Zuid Holland	Dutch COVID-19 response team	Erasmus Medical Center
EPI_ISL_414470	GISAID		3/6/2020	Netherlands / Zuid Holland	Dutch COVID-19 response team	Erasmus Medical Center
EPI_ISL_414467	GISAID		3/5/2020	Netherlands / Zuid Holland	Dutch COVID-19 response team	Erasmus Medical Center
EPI_ISL_414468	GISAID		3/6/2020	Netherlands / Zuid Holland	Dutch COVID-19 response team	Erasmus Medical Center
EPI_ISL_414446	GISAID		3/3/2020	Netherlands / Zuid Holland	Dutch COVID-19 response team	Erasmus Medical Center
EPI_ISL_414445	GISAID		3/3/2020	Netherlands / Zuid Holland	Dutch COVID-19 response team	Erasmus Medical Center
EPI_ISL_413490	GISAID		2/27/2020	New Zealand / Auckland	Auckland Hospital	Institute of Environmental Science and Research (ESR)
EPI_ISL_413648	GISAID		3/1/2020	Portugal	Centro Hospitalar e Universitário de Sao Joao, Porto	Instituto Nacional de Saude (INSA)
EPI_ISL_413647	GISAID		3/1/2020	Portugal	Centro Hospital do Porto, E.P.E. - H. Geral de Santo Antonio	Instituto Nacional de Saude (INSA)
EPI_ISL_415710	GISAID		3/15/2020	Russia / Saint Petersburg	WHO National Influenza Centre Russian Federation	WHO National Influenza Centre Russian Federation
EPI_ISL_414027	GISAID		3/4/2020	Scotland	West of Scotland Specialist Virology Centre, NHSGGC	MRC-University of Glasgow Centre for Virus Research
EPI_ISL_414378	GISAID		2/17/2020	Singapore	National Centre for Infectious Diseases	Programme in Emerging Infectious Diseases, Duke-NUS Medical School
EPI_ISL_414379	GISAID		2/18/2020	Singapore	National Centre for Infectious Diseases	Programme in Emerging Infectious Diseases, Duke-NUS Medical School
EPI_ISL_414380	GISAID		2/19/2020	Singapore	National Centre for Infectious Diseases	Programme in Emerging Infectious Diseases, Duke-NUS Medical School
EPI_ISL_410713	GISAID		1/27/2020	Singapore	National Public Health Laboratory, National Centre for Infectious Diseases	National Public Health Laboratory, National Centre for Infectious Diseases
EPI_ISL_410714	GISAID		2/3/2020	Singapore	National Public Health Laboratory, National Centre for Infectious Diseases	National Public Health Laboratory, National Centre for Infectious Diseases
EPI_ISL_410715	GISAID		2/4/2020	Singapore	National Public Health Laboratory, National Centre for Infectious Diseases	National Public Health Laboratory, National Centre for Infectious Diseases
EPI_ISL_410716	GISAID		2/4/2020	Singapore	National Public Health Laboratory, National Centre for Infectious Diseases	National Centre for Infectious Diseases, National Centre for Infectious Diseases
EPI_ISL_410719	GISAID		2/2/2020	Singapore	National Public Health Laboratory	National Public Health Laboratory
EPI_ISL_410537	GISAID		2/9/2020	Singapore	Singapore General Hospital, Molecular Laboratory, Division of Pathology	Programme in Emerging Infectious Diseases, Duke-NUS Medical School
EPI_ISL_410535	GISAID		2/3/2020	Singapore	National Centre for Infectious Diseases	Programme in Emerging Infectious Diseases, Duke-NUS Medical School
EPI_ISL_410536	GISAID		2/6/2020	Singapore	Singapore General Hospital, Molecular Laboratory, Division of Pathology	Programme in Emerging Infectious Diseases, Duke-NUS Medical School
EPI_ISL_407988	GISAID		2/1/2020	Singapore	National Centre for Infectious Diseases	Programme in Emerging Infectious Diseases, Duke-NUS Medical School
EPI_ISL_407987	GISAID		1/25/2020	Singapore	Molecular Laboratory, Division of Pathology	Programme in Emerging Infectious Diseases, Duke-NUS Medical School
EPI_ISL_406973	GISAID		1/23/2020	Singapore	Singapore General Hospital	National Public Health Laboratory
EPI_ISL_413513	GISAID		2/27/2020	South Korea	Division of Infectious Diseases, Department of Internal Medicine, Korea University College of Medicine	Department of Microbiology, Institute for Viral Diseases, College of Medicine, Korea University
EPI_ISL_413514	GISAID		2/27/2020	South Korea	Department of Microbiology, Institute for Viral Diseases, College of Medicine, Korea University	Department of Microbiology, Institute for Viral Diseases, College of Medicine, Korea University
EPI_ISL_413515	GISAID		2/27/2020	South Korea	Division of Infectious Diseases, Department of Internal Medicine, Korea University College of Medicine	Department of Microbiology, Institute for Viral Diseases, College of Medicine, Korea University
EPI_ISL_413516	GISAID		2/27/2020	South Korea	Department of Microbiology, Institute for Viral Diseases, College of Medicine, Korea University	Department of Microbiology, Institute for Viral Diseases, College of Medicine, Korea University
EPI_ISL_413017	GISAID		2/6/2020	South Korea	Department of Microbiology, Institute for Viral Diseases, College of Medicine, Korea University	Department of Microbiology, Institute for Viral Diseases, College of Medicine, Korea University
EPI_ISL_413018	GISAID		2/6/2020	South Korea	Department of Microbiology, Institute for Viral Diseases, College of Medicine, Korea University	Department of Microbiology, Institute for Viral Diseases, College of Medicine, Korea University
MT039890	GenBank	EPI_ISL_411929	2020-01	South Korea		Department of Clinical Diagnostics, Macrogen
EPI_ISL_412873	GISAID		2/6/2020	South Korea / Chungcheongnam-do	Division of Viral Diseases, Center for Laboratory Control of Infectious Diseases, Korea Centers for Diseases Control and Prevention	Division of Viral Diseases, Center for Laboratory Control of Infectious Diseases, Korea Centers for Diseases Control and Prevention
EPI_ISL_412872	GISAID		2/1/2020	South Korea / Gyeonggi-do	Division of Viral Diseases, Center for Laboratory Control of Infectious Diseases, Korea Centers for Diseases Control and Prevention	Division of Viral Diseases, Center for Laboratory Control of Infectious Diseases, Korea Centers for Diseases Control and Prevention
EPI_ISL_407193	GISAID		1/25/2020	South Korea / Gyeonggi-do	Korea Centers for Disease Control & Prevention (KCDC) Center for Laboratory Control of Infectious Diseases Division of Viral Diseases	Korea Centers for Disease Control & Prevention (KCDC) Center for Laboratory Control of Infectious Diseases Division of Viral Diseases
EPI_ISL_412871	GISAID		1/31/2020	South Korea / Seoul	Division of Viral Diseases, Center for Laboratory Control of Infectious Diseases, Korea Centers for Diseases Control and Prevention	Division of Viral Diseases, Center for Laboratory Control of Infectious Diseases, Korea Centers for Diseases Control and Prevention
EPI_ISL_412869	GISAID		1/30/2020	South Korea /Seoul	Division of Viral Diseases, Center for Laboratory Control of Infectious Diseases, Korea Centers for Diseases Control and Prevention	Division of Viral Diseases, Center for Laboratory Control of Infectious Diseases, Korea Centers for Diseases Control and Prevention
EPI_ISL_412870	GISAID		1/30/2020	South Korea/ Seoul	Division of Viral Diseases, Center for Laboratory Control of Infectious Diseases, Korea Centers for Diseases Control and Prevention	Division of Viral Diseases, Center for Laboratory Control of Infectious Diseases, Korea Centers for Diseases Control and Prevention
MT093571	GenBank	EPI_ISL_411951	2/7/2020	Sweden		Unit for Laboratory Development and Technology Transfer, Public Health Agency of Sweden
EPI_ISL_415698	GISAID		2/27/2020	Switzerland	Hôpitaux universitaires de Genève Laboratoire de Virologie	Hôpitaux universitaires de Genève Laboratoire de Virologie
EPI_ISL_415700	GISAID		2/28/2020	Switzerland	Hôpitaux universitaires de Genève Laboratoire de Virologie	Hôpitaux universitaires de Genève Laboratoire de Virologie
EPI_ISL_415701	GISAID		3/2/2020	Switzerland	Hôpitaux universitaires de Genève Laboratoire de Virologie	Hôpitaux universitaires de Genève Laboratoire de Virologie
EPI_ISL_415702	GISAID		3/2/2020	Switzerland	Hôpitaux universitaires de Genève Laboratoire de Virologie	Hôpitaux universitaires de Genève Laboratoire de Virologie
EPI_ISL_415703	GISAID		3/1/2020	Switzerland	Hôpitaux universitaires de Genève Laboratoire de Virologie	Hôpitaux universitaires de Genève Laboratoire de Virologie
EPI_ISL_415704	GISAID		3/4/2020	Switzerland	Hôpitaux universitaires de Genève Laboratoire de Virologie	Hôpitaux universitaires de Genève Laboratoire de Virologie
EPI_ISL_415705	GISAID		3/6/2020	Switzerland	Hôpitaux universitaires de Genève Laboratoire de Virologie	Hôpitaux universitaires de Genève Laboratoire de Virologie
EPI_ISL_415706	GISAID		3/6/2020	Switzerland	Hôpitaux universitaires de Genève Laboratoire de Virologie	Hôpitaux universitaires de Genève Laboratoire de Virologie
EPI_ISL_415707	GISAID		3/8/2020	Switzerland	Hôpitaux universitaires de Genève Laboratoire de Virologie	Hôpitaux universitaires de Genève Laboratoire de Virologie
EPI_ISL_415708	GISAID		3/7/2020	Switzerland	Hôpitaux universitaires de Genève Laboratoire de Virologie	Hôpitaux universitaires de Genève Laboratoire de Virologie
EPI_ISL_415456	GISAID		2/29/2020	Switzerland	Hôpitaux universitaires de Genève Laboratoire de Virologie	Hôpitaux universitaires de Genève Laboratoire de Virologie
EPI_ISL_415457	GISAID		2/29/2020	Switzerland	Hôpitaux universitaires de Genève Laboratoire de Virologie	Hôpitaux universitaires de Genève Laboratoire de Virologie
EPI_ISL_415458	GISAID		3/1/2020	Switzerland	Hôpitaux universitaires de Genève Laboratoire de Virologie	Hôpitaux universitaires de Genève Laboratoire de Virologie
EPI_ISL_415454	GISAID		2/28/2020	Switzerland	Hôpitaux universitaires de Genève Laboratoire de Virologie	Hôpitaux universitaires de Genève Laboratoire de Virologie
EPI_ISL_415455	GISAID		2/28/2020	Switzerland	Hôpitaux universitaires de Genève Laboratoire de Virologie	Hôpitaux universitaires de Genève Laboratoire de Virologie
EPI_ISL_413999	GISAID		2/27/2020	Switzerland / Argovie	Laboratoire de Virologie, HUG	Swiss National Reference Centre for Influenza
EPI_ISL_414021	GISAID		2/27/2020	Switzerland / Basel	Laboratoire de Virologie, HUG	Swiss National Reference Centre for Influenza
EPI_ISL_415459	GISAID		2/29/2020	Switzerland / Genève	Hôpitaux universitaires de Genève Laboratoire de Virologie	Hôpitaux universitaires de Genève Laboratoire de Virologie
EPI_ISL_413997	GISAID		2/26/2020	Switzerland / Geneva	Laboratoire de Virologie, HUG	Swiss National Reference Centre for Influenza
EPI_ISL_414022	GISAID		2/27/2020	Switzerland / Geneva	Laboratoire de Virologie, HUG	Swiss National Reference Centre for Influenza
EPI_ISL_414020	GISAID		2/27/2020	Switzerland / Geneva	Laboratoire de Virologie, HUG	Swiss National Reference Centre for Influenza
EPI_ISL_414019	GISAID		2/27/2020	Switzerland / Geneva	Laboratoire de Virologie, HUG	Swiss National Reference Centre for Influenza
EPI_ISL_413996	GISAID		2/24/2020	Switzerland / Tessin	Laboratoire de Virologie, HUG	Swiss National Reference Centre for Influenza
EPI_ISL_414023	GISAID		3/1/2020	Switzerland / Vaud	Laboratoire de Virologie, HUG	Swiss National Reference Centre for Influenza
EPI_ISL_413019	GISAID		2/26/2020	Switzerland / Zurich	Department of Internal Medicine, Triemli Hospital	Institute of Medical Virology, University of Zurich
EPI_ISL_413020	GISAID		2/27/2020	Switzerland / Zurich	Department of Internal Medicine, Triemli Hospital	Institute of Medical Virology, University of Zurich
EPI_ISL_413021	GISAID		2/29/2020	Switzerland / Zurich	Klinik Hirslanden Zurich	Institute of Medical Virology, University of Zurich
EPI_ISL_413022	GISAID		2/29/2020	Switzerland / Zurich	Division of Infectious Diseases, University Hospital Zurich	Institute of Medical Virology, University of Zurich
EPI_ISL_413023	GISAID		2/29/2020	Switzerland / Zurich	Division of Infectious Diseases, University Hospital Zurich	Institute of Medical Virology, University of Zurich
EPI_ISL_413024	GISAID		2/29/2020	Switzerland / Zurich	Division of Infectious Diseases, University Hospital Zurich	Institute of Medical Virology, University of Zurich
EPI_ISL_403963	GISAID		1/13/2020	Thailand/ Nonthaburi Province	Bamrasnaradura Hospital	Department of Medical Sciences, Ministry of Public Health, Thailand; Thai Red Cross Emerging Infectious Diseases - Health Science Centre; Department of Disease Control, Ministry of Public Health, Thailand
EPI_ISL_403962	GISAID		1/8/2020	Thailand/ Nonthaburi Province	Bamrasnaradura Hospital	Department of Medical Sciences, Ministry of Public Health, Thailand; Thai Red Cross Emerging Infectious Diseases - Health Science Centre; Department of Disease Control, Ministry of Public Health, Thailand
EPI_ISL_412116	GISAID		2/9/2020	United Kingdom	Respiratory Virus Unit, Microbiology Services Colindale, Public Health England	Respiratory Virus Unit, Microbiology Services Colindale, Public Health England
EPI_ISL_407073	GISAID		1/29/2020	United Kingdom	Respiratory Virus Unit, Microbiology Services Colindale, Public Health England	Respiratory Virus Unit, Microbiology Services Colindale, Public Health England
EPI_ISL_407071	GISAID		1/29/2020	United Kingdom	Respiratory Virus Unit, Microbiology Services Colindale, Public Health England	Respiratory Virus Unit, Microbiology Services Colindale, Public Health England
EPI_ISL_415129	GISAID		2/29/2020	United Kingdom / England	Respiratory Virus Unit, Microbiology Services Colindale, Public Health England	Respiratory Virus Unit, Microbiology Services Colindale, Public Health England
EPI_ISL_414522	GISAID		2/28/2020	United Kingdom / England	Respiratory Virus Unit, Microbiology Services Colindale, Public Health England	Respiratory Virus Unit, Microbiology Services Colindale, Public Health England
EPI_ISL_414523	GISAID		2/27/2020	United Kingdom / England	Respiratory Virus Unit, Microbiology Services Colindale, Public Health England	Respiratory Virus Unit, Microbiology Services Colindale, Public Health England
EPI_ISL_414524	GISAID		3/1/2020	United Kingdom / England	Respiratory Virus Unit, Microbiology Services Colindale, Public Health England	Respiratory Virus Unit, Microbiology Services Colindale, Public Health England
EPI_ISL_414525	GISAID		3/2/2020	United Kingdom / England	Respiratory Virus Unit, Microbiology Services Colindale, Public Health England	Respiratory Virus Unit, Microbiology Services Colindale, Public Health England
EPI_ISL_414526	GISAID		3/3/2020	United Kingdom / England	Respiratory Virus Unit, Microbiology Services Colindale, Public Health England	Respiratory Virus Unit, Microbiology Services Colindale, Public Health England
EPI_ISL_414040	GISAID		2/5/2020	United Kingdom / England	Respiratory Virus Unit, Microbiology Services Colindale, Public Health England	Respiratory Virus Unit, Microbiology Services Colindale, Public Health England
EPI_ISL_414041	GISAID		2/8/2020	United Kingdom / England	Respiratory Virus Unit, Microbiology Services Colindale, Public Health England	Respiratory Virus Unit, Microbiology Services Colindale, Public Health England
EPI_ISL_414042	GISAID		2/8/2020	United Kingdom / England	Respiratory Virus Unit, Microbiology Services Colindale, Public Health England	Respiratory Virus Unit, Microbiology Services Colindale, Public Health England
EPI_ISL_414043	GISAID		2/7/2020	United Kingdom / England	Respiratory Virus Unit, Microbiology Services Colindale, Public Health England	Respiratory Virus Unit, Microbiology Services Colindale, Public Health England
EPI_ISL_414044	GISAID		2/8/2020	United Kingdom / England	Respiratory Virus Unit, Microbiology Services Colindale, Public Health England	Respiratory Virus Unit, Microbiology Services Colindale, Public Health England
EPI_ISL_414005	GISAID		2/25/2020	United Kingdom / England	Respiratory Virus Unit, Microbiology Services Colindale, Public Health England	Respiratory Virus Unit, Microbiology Services Colindale, Public Health England
EPI_ISL_414006	GISAID		2/28/2020	United Kingdom / England	Respiratory Virus Unit, Microbiology Services Colindale, Public Health England	Respiratory Virus Unit, Microbiology Services Colindale, Public Health England
EPI_ISL_414007	GISAID		2/28/2020	United Kingdom / England	Respiratory Virus Unit, Microbiology Services Colindale, Public Health England	Respiratory Virus Unit, Microbiology Services Colindale, Public Health England
EPI_ISL_414008	GISAID		2/27/2020	United Kingdom / England	Respiratory Virus Unit, Microbiology Services Colindale, Public Health England	Respiratory Virus Unit, Microbiology Services Colindale, Public Health England
EPI_ISL_414009	GISAID		2/25/2020	United Kingdom / England	Respiratory Virus Unit, Microbiology Services Colindale, Public Health England	Respiratory Virus Unit, Microbiology Services Colindale, Public Health England
EPI_ISL_414011	GISAID		2/26/2020	United Kingdom / England	Respiratory Virus Unit, Microbiology Services Colindale, Public Health England	Respiratory Virus Unit, Microbiology Services Colindale, Public Health England
EPI_ISL_414012	GISAID		2/27/2020	United Kingdom / England	Respiratory Virus Unit, Microbiology Services Colindale, Public Health England	Respiratory Virus Unit, Microbiology Services Colindale, Public Health England
EPI_ISL_414500	GISAID		3/4/2020	United Kingdom / England / Yorkshire / Sheffield	Virology Department, Sheffield Teaching Hospitals NHS Foundation Trust	Department of Infection, Immunity and Cardiovascular Disease, The Florey Institute, The Medical School, University of Sheffield
EPI_ISL_415629	GISAID		3/4/2020	United Kingdom / Scotland	Virology Department, Royal Infirmary of Edinburgh, NHS Lothian	Virology Department, Royal Infirmary of Edinburgh, NHS Lothian
EPI_ISL_415630	GISAID		3/9/2020	United Kingdom / Scotland	West of Scotland Specialist Virology Centre, NHSGGC	MRC-University of Glasgow Centre for Virus Research
EPI_ISL_415631	GISAID		3/10/2020	United Kingdom / Scotland	West of Scotland Specialist Virology Centre, NHSGGC	MRC-University of Glasgow Centre for Virus Research
EPI_ISL_415640	GISAID		3/8/2020	United Kingdom / Scotland	Virology Department, Royal Infirmary of Edinburgh, NHS Lothian	Virology Department, Royal Infirmary of Edinburgh, NHS Lothian
EPI_ISL_415655	GISAID		3/12/2020	United Kingdom / Wales	Wales Specialist Virology Centre	Public Health Wales Microbiology Cardiff
EPI_ISL_415657	GISAID		3/12/2020	United Kingdom / Wales	Wales Specialist Virology Centre	Public Health Wales Microbiology Cardiff
EPI_ISL_415435	GISAID		3/6/2020	United Kingdom / Wales	Wales Specialist Virology Centre	Public Health Wales Microbiology Cardiff
EPI_ISL_413555	GISAID		2/27/2020	United Kingdom / Wales	Wales Specialist Virology Centre	Public Health Wales Microbiology Cardiff
EPI_ISL_415612	GISAID		3/9/2020	United States	UW Virology Lab	UW Virology Lab
EPI_ISL_415600	GISAID		3/9/2020	United States	UW Virology Lab	UW Virology Lab
EPI_ISL_415607	GISAID		3/9/2020	United States	UW Virology Lab	UW Virology Lab
EPI_ISL_415608	GISAID		3/8/2020	United States	UW Virology Lab	UW Virology Lab
EPI_ISL_415609	GISAID		3/8/2020	United States	UW Virology Lab	UW Virology Lab
EPI_ISL_414617	GISAID		3/8/2020	United States	UW Virology Lab	UW Virology Lab
EPI_ISL_414618	GISAID		3/8/2020	United States	UW Virology Lab	UW Virology Lab
EPI_ISL_414620	GISAID		3/8/2020	United States	UW Virology Lab	UW Virology Lab
MT184908	GenBank	EPI_ISL_414480	2/21/2020	United States		Division of Viral Diseases, Centers for Disease Control and Prevention, 1600 Clifton Rd NE, Atlanta, GA 30033, USA
MT184909	GenBank	EPI_ISL_414481	2/21/2020	United States		Division of Viral Diseases, Centers for Disease Control and Prevention, 1600 Clifton Rd NE, Atlanta, GA 30033, USA
MT184910	GenBank	EPI_ISL_414482	2/18/2020	United States		Division of Viral Diseases, Centers for Disease Control and Prevention, 1600 Clifton Rd NE, Atlanta, GA 30033, USA
MT184911	GenBank	EPI_ISL_414483	2/17/2020	United States		Division of Viral Diseases, Centers for Disease Control and Prevention, 1600 Clifton Rd NE, Atlanta, GA 30033, USA
MT184912	GenBank	EPI_ISL_414484	2/17/2020	United States		Division of Viral Diseases, Centers for Disease Control and Prevention, 1600 Clifton Rd NE, Atlanta, GA 30033, USA
MT184913	GenBank	EPI_ISL_414485	2/24/2020	United States		Division of Viral Diseases, Centers for Disease Control and Prevention, 1600 Clifton Rd NE, Atlanta, GA 30033, USA
MT184907	GenBank	EPI_ISL_414479	2/18/2020	United States		Division of Viral Diseases, Centers for Disease Control and Prevention, 1600 Clifton Rd NE, Atlanta, GA 30033, USA
MT159718	GenBank	EPI_ISL_413607	2/18/2020	United States		Pathogen Discovery, Respiratory Viruses Branch, Division of Viral Diseases, Centers for Dieases Control and Prevention
MT159719	GenBank	EPI_ISL_413608	2/18/2020	United States		Pathogen Discovery, Respiratory Viruses Branch, Division of Viral Diseases, Centers for Dieases Control and Prevention
MT159720	GenBank	EPI_ISL_413609	2/21/2020	United States		Pathogen Discovery, Respiratory Viruses Branch, Division of Viral Diseases, Centers for Dieases Control and Prevention
MT159721	GenBank	EPI_ISL_413610	2/21/2020	United States		Pathogen Discovery, Respiratory Viruses Branch, Division of Viral Diseases, Centers for Dieases Control and Prevention
MT159722	GenBank	EPI_ISL_413611	2/21/2020	United States		Pathogen Discovery, Respiratory Viruses Branch, Division of Viral Diseases, Centers for Dieases Control and Prevention
MT159705	GenBank	EPI_ISL_413612	2/17/2020	United States		Pathogen Discovery, Respiratory Viruses Branch, Division of Viral Diseases, Centers for Dieases Control and Prevention
MT159706	GenBank	EPI_ISL_413613	2/17/2020	United States		Pathogen Discovery, Respiratory Viruses Branch, Division of Viral Diseases, Centers for Dieases Control and Prevention
MT159710	GenBank	EPI_ISL_413614	2/17/2020	United States		Pathogen Discovery, Respiratory Viruses Branch, Division of Viral Diseases, Centers for Dieases Control and Prevention
MT159707	GenBank	EPI_ISL_413615	2/17/2020	United States		Pathogen Discovery, Respiratory Viruses Branch, Division of Viral Diseases, Centers for Dieases Control and Prevention
MT159708	GenBank	EPI_ISL_413616	2/17/2020	United States		Pathogen Discovery, Respiratory Viruses Branch, Division of Viral Diseases, Centers for Dieases Control and Prevention
MT159709	GenBank	EPI_ISL_413617	2/20/2020	United States		Pathogen Discovery, Respiratory Viruses Branch, Division of Viral Diseases, Centers for Dieases Control and Prevention
MT159711	GenBank	EPI_ISL_413618	2/20/2020	United States		Pathogen Discovery, Respiratory Viruses Branch, Division of Viral Diseases, Centers for Dieases Control and Prevention
MT159712	GenBank	EPI_ISL_413619	2/25/2020	United States		Pathogen Discovery, Respiratory Viruses Branch, Division of Viral Diseases, Centers for Dieases Control and Prevention
MT159713	GenBank	EPI_ISL_413620	2/18/2020	United States		Pathogen Discovery, Respiratory Viruses Branch, Division of Viral Diseases, Centers for Dieases Control and Prevention
MT159714	GenBank	EPI_ISL_413621	2/18/2020	United States		Pathogen Discovery, Respiratory Viruses Branch, Division of Viral Diseases, Centers for Dieases Control and Prevention
MT159715	GenBank	EPI_ISL_413622	2/24/2020	United States		Pathogen Discovery, Respiratory Viruses Branch, Division of Viral Diseases, Centers for Dieases Control and Prevention
MT159716	GenBank	EPI_ISL_413623	2/24/2020	United States		Pathogen Discovery, Respiratory Viruses Branch, Division of Viral Diseases, Centers for Dieases Control and Prevention
MT159717	GenBank	EPI_ISL_413606	2/17/2020	United States		Pathogen Discovery, Respiratory Viruses Branch, Division of Viral Diseases, Centers for Dieases Control and Prevention
EPI_ISL_414619	GISAID		3/7/2020	United States	UW Virology Lab	UW Virology Lab
MT163719	GenBank	EPI_ISL_413458	3/1/2020	United States / Washington		UW Virology Lab
MN997409	GenBank	EPI_ISL_406223	1/22/2020	United States / Arizona / Phoenix	Arizona Department of Health Services	Division of Viral Diseases, Centers for Disease Control and Prevention
MT192765	GenBank		3/11/2020	United States / CA / San Diego County		Department of Immunology, The Scripps Research Institute, 10550 N Torrey Pines Rd, La Jolla, CA 92037-1000, USA
MT106052	GenBank	EPI_ISL_411954	2/6/2020	United States / California	California Department of Public Health	Pathogen Discovery, Respiratory Viruses Branch, Division of Viral Diseases, Centers for Dieases Control and Prevention
MT106053	GenBank	EPI_ISL_411955	2/10/2020	United States / California	California Department of Public Health	Pathogen Discovery, Respiratory Viruses Branch, Division of Viral Diseases, Centers for Dieases Control and Prevention
MT044258	GenBank	EPI_ISL_410044	1/27/2020	United States / California	California Department of Public Health	Pathogen Discovery, Respiratory Viruses Branch, Division of Viral Diseases, Centers for Dieases Control and Prevention
MT027062	GenBank	EPI_ISL_408008	1/29/2020	United States / California	California Department of Health	Division of Viral Diseases, Centers for Disease Control and Prevention
MT027063	GenBank	EPI_ISL_408009	1/29/2020	United States / California	California Department of Health	Division of Viral Diseases, Centers for Disease Control and Prevention
MT027064	GenBank	EPI_ISL_408010	1/29/2020	United States / California	California Department of Health	Division of Viral Diseases, Centers for Disease Control and Prevention
MN994467	GenBank	EPI_ISL_406034	1/23/2020	United States / California / Los Angeles	California Department of Public Health	Division of Viral Diseases, Centers for Disease Control and Prevention
MN994468	GenBank	EPI_ISL_406036	1/22/2020	United States / California / Orange County	California Department of Public Health	Division of Viral Diseases, Centers for Disease Control and Prevention
EPI_ISL_414648	GISAID		3/11/2020	United States / California / San Diego County	Andersen Lab, The Scripps Research Institute	Andersen Lab, The Scripps Research Institute
EPI_ISL_413931	GISAID		3/5/2020	United States / California / San Francisco	California Department of Public Health	Chiu Laboratory UCSF-Abbott Viral Diagnostics and Discovery Center University of California, San Francisco
EPI_ISL_413928	GISAID		3/5/2020	United States / California / San Francisco	California Department of Public Health	Chiu Laboratory UCSF-Abbott Viral Diagnostics and Discovery Center
EPI_ISL_413925	GISAID		3/5/2020	United States / California / San Francisco	California Department of Public Health	Chiu Laboratory UCSF-Abbott Viral Diagnostics and Discovery Center University of California, San Francisco
MT118835	GenBank	EPI_ISL_412862	2/23/2020	United States / California / Solano		Division of Viral Diseases, Centers for Disease Control and Prevention
EPI_ISL_413559	GISAID		2/27/2020	United States / California / Solano County	California Department of Public Health	Chiu Laboratory, UCSF-Abbott Viral Diagnostics and Discovery Center, University of California, San Francisco
EPI_ISL_413558	GISAID		2/27/2020	United States / California / Solano County	California Department of Public Health	Chiu Laboratory, UCSF-Abbott Viral Diagnostics and Discovery Center, University of California, San Francisco
EPI_ISL_413557	GISAID		2020	United States / California / Sonoma County	California Department of Public Health	Chiu Laboratory, UCSF-Abbott Viral Diagnostics and Discovery Center, University of California, San Francisco
MT044257	GenBank	EPI_ISL_410045	1/28/2020	United States / Illinois	IL Department of Public Health Chicago Laboratory	Pathogen Discovery, Respiratory Viruses Branch, Division of Viral Diseases, Centers for Dieases Control and Prevention
MN988713	GenBank	EPI_ISL_404253	1/21/2020	United States / Illinois /Chicago	Pathogen Discovery, Respiratory Viruses Branch, Division of Viral Diseases, Centers for Dieases Control and Prevention	IL Department of Public Health Chicago Laboratory
EPI_ISL_409067	GISAID		1/29/2020	United States / Massachusetts	Massachusetts Department of Public Health	Pathogen Discovery, Respiratory Viruses Branch, Division of Viral Diseases, Centers for Dieases Control and Prevention
MT188339	GenBank	EPI_ISL_414590	3/9/2020	United States / MN		Public Health Laboratory, Minnesota Department of Health, 601 Robert St N, Saint Paul, MN 55164, USA
MT188340	GenBank	EPI_ISL_414589	3/7/2020	United States / MN		Public Health Laboratory, Minnesota Department of Health, 601 Robert St N, Saint Paul, MN 55164, USA
MT188341	GenBank	EPI_ISL_414588	3/5/2020	United States / MN		Public Health Laboratory, Minnesota Department of Health, 601 Robert St N, Saint Paul, MN 55164, USA
EPI_ISL_415151	GISAID		3/4/2020	United States / New York	MSHS Clinical Microbiology Laboratories	MSHS Pathogen Surveillance Program
EPI_ISL_414476	GISAID		2/29/2020	United States / New York	MSHS Clinical Microbiology Laboratories	MSHS Pathogen Surveillance Program
MT106054	GenBank	EPI_ISL_411956	2/11/2020	United States / Texas	Texas Department of State Health Services	Pathogen Discovery, Respiratory Viruses Branch, Division of Viral Diseases, Centers for Dieases Control and Prevention
EPI_ISL_415540	GISAID		3/13/2020	United States / Utah	Utah Public Health Laboratory	Utah Public Health Laboratory
EPI_ISL_415539	GISAID		3/13/2020	United States / Utah	Utah Public Health Laboratory	Utah Public Health Laboratory
EPI_ISL_415541	GISAID		3/13/2020	United States / Utah	Utah Public Health Laboratory	Utah Public Health Laboratory
EPI_ISL_415542	GISAID		3/13/2020	United States / Utah	Utah Public Health Laboratory	Utah Public Health Laboratory
EPI_ISL_415543	GISAID		3/13/2020	United States / Utah	Utah Public Health Laboratory	Utah Public Health Laboratory
EPI_ISL_415544	GISAID		3/13/2020	United States / Utah	Utah Public Health Laboratory	Utah Public Health Laboratory
EPI_ISL_415611	GISAID		3/9/2020	United States / Washington	UW Virology Lab	UW Virology Lab
EPI_ISL_415613	GISAID		3/9/2020	United States / Washington	UW Virology Lab	UW Virology Lab
EPI_ISL_415614	GISAID		3/9/2020	United States / Washington	UW Virology Lab	UW Virology Lab
EPI_ISL_415615	GISAID		3/8/2020	United States / Washington	UW Virology Lab	UW Virology Lab
EPI_ISL_415616	GISAID		3/8/2020	United States / Washington	UW Virology Lab	UW Virology Lab
EPI_ISL_415617	GISAID		3/9/2020	United States / Washington	UW Virology Lab	UW Virology Lab
EPI_ISL_415619	GISAID		3/9/2020	United States / Washington	UW Virology Lab	UW Virology Lab
EPI_ISL_415620	GISAID		3/9/2020	United States / Washington	UW Virology Lab	UW Virology Lab
EPI_ISL_415622	GISAID		3/9/2020	United States / Washington	UW Virology Lab	UW Virology Lab
EPI_ISL_415624	GISAID		3/9/2020	United States / Washington	UW Virology Lab	UW Virology Lab
EPI_ISL_415625	GISAID		3/9/2020	United States / Washington	UW Virology Lab	UW Virology Lab
EPI_ISL_415626	GISAID		3/10/2020	United States / Washington	UW Virology Lab	UW Virology Lab
EPI_ISL_415627	GISAID		3/9/2020	United States / Washington	UW Virology Lab	UW Virology Lab
EPI_ISL_415591	GISAID		3/10/2020	United States / Washington	UW Virology Lab	UW Virology Lab
EPI_ISL_415592	GISAID		3/9/2020	United States / Washington	UW Virology Lab	UW Virology Lab
EPI_ISL_415594	GISAID		3/10/2020	United States / Washington	UW Virology Lab	UW Virology Lab
EPI_ISL_415595	GISAID		3/9/2020	United States / Washington	UW Virology Lab	UW Virology Lab
EPI_ISL_415596	GISAID		3/9/2020	United States / Washington	UW Virology Lab	UW Virology Lab
EPI_ISL_415598	GISAID		3/10/2020	United States / Washington	UW Virology Lab	UW Virology Lab
EPI_ISL_415601	GISAID		3/10/2020	United States / Washington	UW Virology Lab	UW Virology Lab
EPI_ISL_415604	GISAID		3/10/2020	United States / Washington	UW Virology Lab	UW Virology Lab
EPI_ISL_415605	GISAID		3/5/2020	United States / Washington	UW Virology Lab	UW Virology Lab
EPI_ISL_415606	GISAID		3/8/2020	United States / Washington	UW Virology Lab	UW Virology Lab
EPI_ISL_414366	GISAID		3/5/2020	United States / Washington	UW Virology Lab	UW Virology Lab
EPI_ISL_414363	GISAID		3/4/2020	United States / Washington	UW Virology Lab	UW Virology Lab
EPI_ISL_414369	GISAID		3/5/2020	United States / Washington	UW Virology Lab	UW Virology Lab
EPI_ISL_414368	GISAID		3/5/2020	United States / Washington	UW Virology Lab	UW Virology Lab
EPI_ISL_414367	GISAID		3/5/2020	United States / Washington	UW Virology Lab	UW Virology Lab
EPI_ISL_413650	GISAID		3/5/2020	United States / Washington	UW Virology Lab	UW Virology Lab
EPI_ISL_413651	GISAID		3/5/2020	United States / Washington	UW Virology Lab	UW Virology Lab
EPI_ISL_413653	GISAID		3/5/2020	United States / Washington	UW Virology Lab	UW Virology Lab
EPI_ISL_413560	GISAID		2/28/2020	United States / Washington	Seattle Flu Study	Seattle Flu Study
EPI_ISL_413563	GISAID		3/3/2020	United States / Washington	UW Virology Lab	UW Virology Lab
MT163718	GenBank	EPI_ISL_413457	2/29/2020	United States / Washington		UW Virology Lab
MT163720	GenBank	EPI_ISL_413486	3/1/2020	United States / Washington	Valley Medical Center
MT163717	GenBank	EPI_ISL_413455	2/28/2020	United States / Washington	Washington State Public Health Lab
MT163716	GenBank	EPI_ISL_413025	2/27/2020	United States / Washington	Harborview Medical Center
MT020881	GenBank	EPI_ISL_407215	1/25/2020	United States / Washington	WA State Department of Health	Pathogen Discovery, Respiratory Viruses Branch, Division of Viral Diseases, Centers for Dieases Control and Prevention
MT020880	GenBank	EPI_ISL_407214	1/25/2020	United States / Washington	WA State Department of Health	Pathogen Discovery, Respiratory Viruses Branch, Division of Viral Diseases, Centers for Dieases Control and Prevention
EPI_ISL_413456	GISAID		2/20/2020	United States / Washington / King County	Seattle Flu Study	Seattle Flu Study
EPI_ISL_414621	GISAID		3/8/2020	United States / Washington / Kirkland	UW Virology Lab	UW Virology Lab
EPI_ISL_414616	GISAID		3/8/2020	United States / Washington / Kirkland	UW Virology Lab	UW Virology Lab
EPI_ISL_414597	GISAID		3/4/2020	United States / Washington / Kirkland	UW Virology Lab	UW Virology Lab
EPI_ISL_414591	GISAID		3/6/2020	United States / Washington / Kirkland	UW Virology Lab	UW Virology Lab
EPI_ISL_414593	GISAID		3/5/2020	United States / Washington / Kirkland	UW Virology Lab	UW Virology Lab
EPI_ISL_414595	GISAID		3/5/2020	United States / Washington / Kirkland	UW Virology Lab	UW Virology Lab
EPI_ISL_414594	GISAID		3/5/2020	United States / Washington / Kirkland	UW Virology Lab	UW Virology Lab
EPI_ISL_415621	GISAID		3/9/2020	United States / Washington / Seattle	UW Virology Lab	UW Virology Lab
EPI_ISL_415597	GISAID		3/10/2020	United States / Washington / Seattle	UW Virology Lab	UW Virology Lab
EPI_ISL_415602	GISAID		3/10/2020	United States / Washington / Seattle	UW Virology Lab	UW Virology Lab
EPI_ISL_415603	GISAID		3/10/2020	United States / Washington / Seattle	UW Virology Lab	UW Virology Lab
MT152824	GenBank	EPI_ISL_412970	2/24/2020	United States / Washington / Snohomish County	Washington State Department of Health	Seattle Flu Study
MN985325	GenBank	EPI_ISL_404895	1/19/2020	United States / Washington / Snohomish County	Providence Regional Medical Center	Division of Viral Diseases, Centers for Disease Control and Prevention
EPI_ISL_414592	GISAID		3/6/2020	United States / Washington / Tacoma	UW Virology Lab	UW Virology Lab
MT039887	GenBank	EPI_ISL_408670	1/31/2020	United States / Wisconsin	Wisconsin Department of Health Services	Pathogen Discovery, Respiratory Viruses Branch, Division of Viral Diseases, Centers for Dieases Control and Prevention
MT192772	GenBank		1/22/2020	Vietnam / Ho Chi Minh city		Microbiology and Immunology department, Pasteur institute in Ho Chi Minh city, Pasteur Street, Ho Chi Minh, Ho Chi Minh 72408, Viet Nam
MT192773	GenBank		1/22/2020	Vietnam / Ho Chi Minh city		Microbiology and Immunology department, Pasteur institute in Ho Chi Minh city, Pasteur Street, Ho Chi Minh, Ho Chi Minh 72408, Viet Nam
EPI_ISL_408668	GISAID	EPI_ISL_416427	1/24/2020	Vietnam / Thanh Hoa	National Influenza Center - National Institute of Hygiene and Epidemiology (NIHE)	National Influenza Center - National Institute of Hygiene and Epidemiology (NIHE)
